# Supplementary material for: A comprehensive study of CYP2E1 and its role in carcass characteristics and chemical lamb meat quality in different Indonesian sheep breeds
Source: PLoS One. 2024 Sep 9;19(9):e0310336. doi: 10.1371/journal.pone.0310336 (PMC11383218; doi:10.1371/journal.pone.0310336)
Supplement: S1 Table — (XLSX) [file pone.0310336.s001.xlsx]

## Sheet: Sheet1
No	Sample Code	Genotype
1	BC1	CC
2	BC2	CC
3	BC3	CC
4	BC4	CC
5	BC5	CC
6	BC6	CC
7	BC7	CC
8	BC8	CC
9	BC9	CC
10	BC10	CC
11	CA1	CT
12	CA2	CC
13	CA3	CC
14	CA4	CC
15	CA5	CC
16	CA6	CC
17	CA7	CC
18	CA8	CC
19	CA9	CC
20	CA10	CC
21	FT1	CC
22	FT2	CC
23	FT3	CC
24	FT4	CC
25	FT5	CT
26	FT6	CT
27	FT7	CT
28	FT8	CT
29	FT9	CT
30	FT10	CT
31	FT11	CT
32	FT12	CT
33	FT13	CT
34	FT14	CT
35	FT15	CT
36	FT16	CT
37	FT17	CT
38	FT18	CT
39	TT1	TT
40	TT2	CC
41	TT3	CC
42	TT4	CC
43	TT5	CC
44	TT6	CC
45	TT7	CC
46	TT8	CC
47	TT9	CC
48	TT10	CC
49	TT11	CC
50	TT12	CC
51	TT13	CC
52	TT14	CC
53	TT15	CC
54	TT16	CC
55	TT17	CC
56	TT18	CC
57	TT19	CC
58	TT20	CC
59	TT21	CC
60	TT22	CC
61	TT23	CC
62	TT24	CC
63	TT25	CC
64	TT26	CC
65	TT27	CC
66	TT28	CC
67	TT29	CC
68	TT30	CC
69	TT31	CC
70	TT32	CC
71	TT33	CC
72	TT34	CC
73	TT35	CC
74	TT36	CC
75	TT37	CC
76	TT38	CC
77	TT39	CC
78	TT40	CC
79	TT41	CC
80	TT42	CC
81	TT43	CC
82	TT44	CC
83	TT45	CC
84	TT46	CT
85	TT47	CT
86	TT48	CT
87	TT49	CT
88	TT50	CT
89	TT51	CT
90	TT52	CT
91	TT53	CT
92	TT54	CT
93	TT55	CT
94	TT56	CT
95	TT57	CT
96	TT58	CT
97	TT59	CT
98	TT60	CT
99	TT61	CT
100	TT62	CT
101	TT63	CT
102	TT64	CT
103	TT65	CT
104	TT66	CT
105	TT67	CT
106	TT68	CT
107	TT69	CT
108	TT70	CT
109	TT71	CT
110	TT72	CT
111	TT73	CT
112	TT74	CT
113	TT75	CT
114	TT76	CT
115	TT77	CT
116	TT78	CT
117	TT79	CT
118	TT80	CT
119	TT81	CT
120	TT82	CT
121	TT83	CT
122	TT84	CT
123	TT85	CT
124	TT86	CT
125	TT87	CT
126	TT88	CT
127	TT89	CT
128	TT90	CT
129	TT91	CT
130	TT92	CT
131	TT93	CT
132	TT94	CT
133	TT95	CT
134	TT96	CT
135	TT97	CT
136	TT98	CT
137	TT99	CT
138	TT100	CT
139	TT101	CT
140	TT102	CT
141	TT103	CT
142	TT104	TT
143	TT105	TT
144	GS1	CC
145	GS2	CC
146	GS3	CC
147	GS4	CC
148	GS5	CC
149	GS6	CC
150	GS7	CC
151	GS8	CC
152	GS9	CC
153	GS10	CC
154	GS11	CC
155	GS12	CC
156	GS13	CT
157	GS14	CT
158	GS15	CT
159	GS16	CT
160	GS17	CT
161	GS18	CT
162	GS19	CT
163	GS20	TT
164	CG1	TT
165	CG2	TT
166	CG3	TT
167	CG4	TT
168	CG5	CT
169	CG6	CT
170	CG7	CT
171	CG8	CT
172	CG9	CT
173	CG10	CT
174	JS1	TT
175	JS2	TT
176	JS3	TT
177	JS4	TT
178	JS5	TT
179	JS6	TT
180	JS7	CT
181	JS8	CT
182	JS9	CT
183	JS10	CT
184	JS11	CT
185	JS12	CT
186	JS13	CT
187	JS14	CT
188	JS15	CT
189	JS16	CT
190	JS17	CT
191	JS18	CC
192	JS19	CC
193	JS20	CC
194	JS21	CC
195	JS22	CC
196	JS23	CC
197	JS24	CC
198	JS25	CC
199	JS26	CC
200	JS27	CC
