# Supplementary material for: A comprehensive study of CYP2E1 and its role in carcass characteristics and chemical lamb meat quality in different Indonesian sheep breeds
Source: PLoS One. 2024 Sep 9;19(9):e0310336. doi: 10.1371/journal.pone.0310336 (PMC11383218; doi:10.1371/journal.pone.0310336)
Supplement: S2 Table — (XLSX) [file pone.0310336.s002.xlsx]

## Sheet: Carcasses
No	Genotype	BW	HC	CP	CL	CC
1	CC	22.7	8.128	39.75	57	8.122
2	CC	23.86	8.205	37.76	71	8.205
3	CC	25.1	8.76	39.18	71	8.76
4	CC	22.96	8.121	41.73	65	8.116
5	CC	32.65	15.615	50.13	74	15.584
6	CC	22.27	9.315	46.48	68	9.304
7	CC	25.12	9.192	41.95	72	9.172
8	CC	24.36	10.315	43.87	68	10.386
9	CC	25.65	10.406	41.57	71	10.394
10	CC	29.13	12.394	46.54	66	12.354
11	CC	23.75	8.334	37.9854	62	8.33
12	CC	21	10.018	50.065	58	9.811
13	CC	22.32	7.264	38.292	61	7.205
14	CC	20	7.997	41.1792	60	7.904
15	CC	23.68	9.379	41.2264	61	9.262
16	CC	20.31	7.493	38.8238	59	7.231
17	CC	24.84	10.626	46.0399	67	10.561
18	CC	25.16	9.216	40.1744	64	8.907
19	CC	23	8.745	42.3077	61	8.46
20	CC	24.45	10.636	45.2211	66	10.427
21	CC	22.49	8.405	37.5391	68	8.37
22	CC	26.35	10.727	42.1493	66	10.696
23	CC	25.15	10.588	44.0799	63	10.544
24	CC	21.34	8.238	38.6036	62	8.139
25	CC	18.52	7.939	42.8672	60	7.862
26	CC	21.68	9.418	43.441	57	9.337
27	CC	19.94	9.572	48.004	61	9.5
28	CC	18.96	7.889	41.6086	57	7.802
29	CC	20.23	8.619	42.605	59	8.542
30	CC	20.89	8.965	42.9153	59	8.815
31	CC	24.68	9.511	38.5373	61	9.053
32	CC	23.12	8.445	36.5268	59	10.443
33	CC	20.33	8.125	39.9656	59	8.132
34	CT	19.48	7.029	39.67	58	7.01
35	CT	23.95	8.623	39.9	66	8.658
36	CT	24.61	9.099	40.17	68	9.091
37	CT	23.03	7.98	38.02	70	7.977
38	CT	23.25	8.612	40.32	69	8.585
39	CT	24.6	9.048	42.8	65	9.029
40	CT	23.45	8.753	40.88	69	8.713
41	CT	20.32	7.093	37.49	62	7.06
42	CT	23.84	9.745	45.18	66	9.692
43	CT	28.11	10.504	39.94	73	9.287
44	CT	28.8	12.267	46.2	73	12.23
45	CT	25.49	9.218	38.3444	66	9.153
46	CT	21.76	8.359	40.9956	61	8.203
47	CT	22.32	8.226	39.8547	60	8.119
48	CT	24.45	10.22	44.6483	62	10.195
49	CT	24.72	10.297	44.9651	67	10.142
50	CT	26.25	10.742	43.9346	66	10.593
51	CT	22.88	8.958	42.6166	65	8.945
52	CT	20.04	9.297	46.3922	59	9.283
53	CT	24.7	11.042	44.7045	62	10.871
54	CT	21.59	8.673	40.1714	56	8.617
55	CT	22.46	9.183	40.886	60	9.103
56	CT	24.66	9.876	40.0487	61	9.849
57	CT	21.69	8.972	41.3647	58	8.967
58	CT	20.94	8.408	40.1528	55	8.385
59	CT	19.74	9.282	47.0213	60	9.25
60	CT	19.89	10.463	52.6043	57	8.368
61	CT	21.32	9.648	45.2533	57	9.645
62	CT	33.7	15.71	48.6378	57	15.588
63	CT	31.72	14.442	46.5721	58	14.386
64	CT	36.2	15.532	44.2507	58	15.487
65	CT	31.2	14.183	47.594	54	14.119
66	CT	26	10.905	42.9331	53	10.868
67	CT	31.4	14.002	45.7582	55	13.935
68	CT	29.34	12.341	45.0401	53	12.31
69	CT	29.5	14.335	49.9477	52	14.294
70	CT	35.8	15.992	47.454	56	15.915
71	CT	31.6	13.791	45.5149	54	13.726
72	CT	27.5	12.1	46.8992	53	12.066
73	CT	36.7	15.963	46.1358	56	15.893
74	CT	37.3	17.109	48.059	54	16.971
75	CT	36.8	16.334	48.0129	54	16.258
76	CT	38	17.974	47.8032	57	17.895
77	CT	33	15.272	46.8466	54	15.152
78	CT	35.8	15.598	46.1479	56	15.552
79	CT	35.8	15.371	46.021	57	15.267
80	CT	29	13.941	50.1475	52	13.917
81	CT	33.3	13.877	45.648	56	13.81
82	CT	26.5	9.824	41.2773	53	9.803
83	CT	20	6.957	36.6158	49	6.942
84	CT	28.1	12.187	44.4781	57	12.136
85	CT	24.8	10.343	42.917	55	10.303
86	CT	28.4	10.958	41.1955	53	10.896
87	CT	28.5	10.378	40.3813	53	10.37
88	CT	27.8	12.544	48.2462	54	12.529
89	CT	26.4	10.382	41.1984	53	10.343
90	CT	25.2	9.701	41.1059	58	9.656
91	CT	30.7	13.275	47.242	54	13.221
92	TT	21.9	8.12	40.85	65	8.075
93	TT	23.6	9	40.98	66	9.08
94	TT	23.75	8.747	41.12	65	8.72
95	TT	22.8	7.955	37.4	62	7.949
96	TT	22.49	7.993	37.02	66	7.964
97	TT	25.65	10.032	41.45	65	10.014
98	TT	28.79	10.374	38.22	73	10.696
99	TT	23.19	9.291	42.62	69	9.282
100	TT	24.76	10.368	45.2	75	10.333

## Sheet: Retail cut
No	Genotype	BTLEG	BTLON	BTTEN	BTFLK	BTSHD	BTRCK	BTBST	BTSHK	BTNCK	BOLEG	BOLON	BOTEN	BOFLK	BOSHD	BORCK	BOBST	BOSHK	BONCK	LSCLEG	LSCLON	LSCTEN	LSCFLK	LSCSHD	LSCRCK	LSCBST	LSCSHK	LSNCK	LIMLEG	LIMLON	LIMTEN	LIMFLK	LIMSHD	LIMRCK	LIMBST	LIMSHK	LIMNCK	LPLEG	LPLON	LPTEN	LPFLK	LPSHD	LPRCK	LPBST	LPSHK	LPNCK	BILEG	BILON	BITEN
1	CC	1.3755	0.3228	0	0.1315	0.7729	0.397	0.4472	0.2806	0.4327	865.5	111.7	0	88.7	506.3	212.7	226.7	163.2	294.4	70.7	75.2	0	28.9	31	38.9	40.5	11.1	27.3	11	15.1	0	9.8	13.9	12.7	26.8	1.9	10.4	5.5	31.5	0	0	0	0	0	0	0	422.2	116.3	0
2	CC	1.5039	0.2971	0	0.16	0.7605	0.3594	0.3444	0.371	0.4574	999.3	171.6	0	109.4	488.3	194.7	171.8	235.8	261.7	24.6	19.1	0	16.1	19.2	6.2	17.4	10.9	0	9.9	0	0	0	9.8	3.7	10.2	2.4	7.1	5.8	0	0	0	0	0	0	0	0	486.5	102.2	0
3	CC	1.4557	0.4198	0	0.1254	0.7412	0.3641	0.4254	0.3544	0.3933	973.9	233.1	0	102.9	465.8	199.3	230.7	214.5	232.4	39.8	17	0	15.6	6.1	19.9	18.9	14.3	8.8	27.5	10	0	3.4	88.4	11.4	25.3	12.9	0	9.7	44.3	0	0	0	0	0	0	0	399.1	153.8	0
4	CC	1.2975	0.3252	0	0.1267	0.6576	0.3462	0.3823	0.3218	0.4184	833.1	162.3	0	97.7	427.8	189.5	198.4	202.7	243.1	63.5	24.5	0	18.5	24.5	28.4	20.5	7.3	12.9	17	4.6	0	5.9	48.4	10.9	41.4	9.3	25.7	6.7	32	0	0	0	0	0	0	0	364.2	132	0
5	CC	2.5291	0.6212	0	0.2297	0.15499	0.7958	0.7119	0.3744	0.766	1663.8	394.3	0	136.4	1008.6	416	399.6	231	526.1	168.7	69	0	84.4	58.8	107.2	80	7.5	29	54	11.5	0	4.4	157.1	0	40.6	10.1	44.5	11.7	58.1	0	0	0	0	0	0	0	615.1	136.3	0
6	CC	1.5485	0.4328	0	0.1191	0.5958	0.4295	0.425	0.4863	0.5463	964.7	233.2	0	84.7	410.6	255.3	199.4	309.5	364.3	86	17.4	0	10.2	47.3	14.3	38.4	30.6	29.3	25.2	19.8	0	7.3	0	10.4	50.7	6.2	0	25.1	51.9	0	0	0	0	0	0	0	465.1	157.1	0
7	CC	1.556	0.4534	0	0.143	0.5712	0.441	0.4087	0.4235	0.4515	1096	274.8	0	104.3	367.1	238.2	196.1	258.8	274.3	46.4	44.7	0	27.6	13.4	31.5	30	8.7	26.9	19.4	0	0	3.5	71.4	18.9	37.2	17.6	9.2	13	57	0	0	0	0	0	0	0	382.6	126.9	0
8	CC	1.6317	0.4741	0	0.1461	0.7837	0.4083	0.4582	0.5174	0.6698	1070	233.7	0	114.9	488	205.2	221.4	317.1	386.2	102.2	64.4	0	25.8	34.2	42.5	52.3	36.7	71.4	29.3	11.2	0	4.5	47.5	14.9	36	9.8	14.3	22.6	78.5	0	0	0	0	0	0	0	409.1	160.4	0
9	CC	1.8141	0.3462	0	0.1331	0.9032	0.5037	0.428	0.3602	0.3779	1212.3	211.4	0	108.6	608.9	285.1	235.4	224.1	262.2	18.3	30.2	0	15.9	40.4	7.8	21.3	7.6	12.1	81.6	0	0	3.5	36	20.4	24.2	7.6	8	10.5	54.5	0	0	0	0	0	0	0	487.1	98.9	0
10	CC	1.9592	0.585	0	0.2163	0.8603	0.6245	0.5235	0.5475	0.5669	1331.4	346.6	0	147.6	555.7	355	274.1	350.3	350.2	190.3	41.2	0	55.1	5.9	87.1	30.6	35.2	30.2	26.3	77.7	0	8	116.2	38.4	56.7	26.1	11.9	13.9	88.7	0	0	0	0	0	0	0	388.8	113.7	0
11	CC	1.4403	0.4212	0	0.1071	0.5846	0.3859	0.3498	0.3927	0.3813	955	236.2	0	77.7	398.6	209.7	188.8	256.3	259.7	41.3	43.8	0	14.6	39.7	25.5	21.8	11.7	0	14	11.8	0	10.8	26.3	7.6	43.5	17.4	0	10.5	20	0	0	0	0	0	0	0	410.3	125.2	0
12	CC	1.5618	0.5216	0	0.211	0.7241	0.5199	0.4868	0.2958	0.317	1044	253.3	0	104.9	485.7	269.4	192.2	167.7	193.1	136.6	104.3	0	89	52	106.5	116.5	18.8	40.4	13.9	12.9	0	12.3	69.3	20.8	50.8	17	32.4	16.2	63.1	0	0	0	0	0	0	0	356.4	133.7	0
13	CC	1.2319	0.31	0	0.1569	0.6712	0.3034	0.319	0.2886	0.3886	837.6	150.8	0	126.4	402.1	153.1	157.2	184	203.5	16.4	25.8	0	19.4	9.1	17	37.4	6.5	17.9	25.6	13.8	0	10	44.4	5.5	20	6.4	13.5	9.5	18.8	0	0	0	0	0	0	0	345.4	113.9	0
14	CC	1.417	0.2738	0	0.1035	0.6548	0.3074	0.2913	0.3065	0.3177	952.2	179.1	0	88.1	466.7	168.5	145.4	178.6	221	19.9	10.1	0	12.5	5.4	0	18.4	7.7	3.7	8.2	9.1	0	1.2	23.2	20.3	19.9	2.5	3	5.2	22.9	0	0	0	0	0	0	0	453.8	73	0
15	CC	1.5922	0.3758	0	0.1285	0.61	0.3915	0.4101	0.412	0.3885	1050.4	215.1	0	98.2	433.3	216.5	214.6	256	285.5	59.2	14.9	0	23.3	18	26.3	33.3	15.9	25.3	17.7	11.5	0	3	34.8	2	31.5	13.5	8.8	9.4	28.9	0	0	0	0	0	0	0	457.6	130.6	0
16	CC	1.2691	0.2998	0	0.1355	0.5873	0.2995	0.3868	0.3671	0.3655	859	168.7	0	109	383.4	156.2	220.1	242.3	260	15.7	19.7	0	18.4	20	9.7	9.2	3.5	19.9	5.7	15.7	0	2	11.2	1.5	28.6	2	19.5	8.6	4.4	0	0	0	0	0	0	0	368.4	88.5	0
17	CC	1.6489	0.3712	0	0.225	0.8786	0.3912	0.4877	0.4549	0.715	1121.9	232.4	0	156.9	617.4	252.3	240.9	299.5	425	82	18.6	0	48.2	27.2	17.8	60.5	24.1	55.1	20.2	7.9	0	11.3	35.7	4.8	59.2	9.1	7.2	42.7	47.2	0	0	0	0	0	0	0	431	104.8	0
18	CC	1.4914	0.4706	0	0.1571	0.9527	0.4493	0.4823	0.4264	0.4965	974.8	220.8	0	120.2	544	223.7	263.1	262.7	281.6	13.2	9.1	0	23	4.2	22.4	27.4	14.8	30.6	14.9	6.6	0	5.8	53.1	2.4	19.7	5.2	5.1	13.3	36.8	0	0	0	0	0	0	0	479.1	168.3	0
19	CC	1.454	0.3815	0	0.1493	0.8148	0.4657	0.3531	0.2973	0.6214	999.5	199.2	0	123.4	481	260.1	188.8	191.5	354.2	40.7	44	0	16.9	34.7	35.5	24.7	8.8	32.4	9.6	14.7	0	3.6	15.7	9.1	22.1	4.9	6.7	10	44.5	0	0	0	0	0	0	0	393.9	118.2	0
20	CC	1.8635	0.4323	0	0.1205	0.8103	0.5159	0.4325	0.535	0.4915	1281	273.1	0	94.4	540.2	326.1	226.2	373	185.1	15.1	14.2	0	20.9	6.5	7.3	21.9	15	19.4	6.5	2.3	0	1.9	30.1	2.4	24.8	3.4	15	9	25.1	0	0	0	0	0	0	0	551.8	137	0
21	CC	1.3353	0.3247	0	0.1073	0.6631	0.3976	0.4317	0.3655	0.3216	866	192.2	0	94.1	454.1	225.6	204.5	234.4	222.1	36.6	27	0	7.5	37.8	30.5	36.1	21.5	17.7	18.1	12.5	0	3.3	26.6	2.8	49.3	6.8	8.9	9.7	31.7	0	0	0	0	0	0	0	406.7	88.1	0
22	CC	1.7467	0.3469	0	0.1656	0.8261	0.402	0.4874	0.5197	0.5196	1467.4	182.1	0	106.3	567.3	248.1	246.4	331.7	351.2	49.1	51.9	0	13.2	3.3	32.6	48.8	44.2	33.1	25.7	11.5	0	13.8	45.4	21.9	46.2	11.9	24.7	25.6	15.5	0	0	0	0	0	0	0	497.7	82.2	0
23	CC	1.8012	0.3499	0	0.1739	1.0011	0.4775	0.4745	0.3669	0.4957	1238.3	215.5	0	117.2	655.8	239.6	224.3	216	282.3	83	25.6	0	41.2	50.7	29.6	54.8	23.4	30.1	16.4	16.7	0	8.4	25.5	19.8	51.7	7.1	33.1	12.2	30.7	0	0	0	0	0	0	0	449.6	61.4	0
24	CC	1.4346	0.327	0	0.1403	0.7013	0.2439	0.3092	0.4093	0.2939	922.9	193.8	0	99.6	397.5	157.1	164.1	245.5	171.6	35.7	10.3	0	36.3	44.2	6.6	16.4	11.3	17.2	24.5	0	0	0	29.8	3.1	10.6	8.8	10	25.2	9.7	0	0	0	0	0	0	0	444.4	116.4	0
25	CC	1.3453	0.2589	0	0.1026	0.7947	0.412	0.3874	0.3038	0.4089	948	181.6	0	73.2	518.3	246.3	203.6	192.7	259.2	30.3	19.1	0	73.2	26.2	14.3	22	8.6	0	28.2	0	0	0	36.9	3.7	35.4	3.3	15.3	11.8	11.9	0	0	0	0	0	0	0	350.2	54.8	0
26	CC	1.5947	0.2803	0	0.1275	0.8437	0.3494	0.3638	0.0343	0.4545	1108.5	215.5	0	127.5	539.7	226.7	174.9	216.5	320	38.5	8.1	0	16.5	58.3	16.5	19.3	8	7.4	21.4	0	0	0	24.4	4.8	12.9	2.5	14.2	0	16.8	0	0	0	0	0	0	0	419.9	112.2	0
27	CC	1.5765	0.3546	0	0.134	0.824	0.2411	0.3902	0.5347	0.4768	1131.4	214.5	0	103.2	510.9	297.7	224.9	367.7	418.8	31	0	0	22.8	50.6	5.4	25.6	19.3	237.5	17.4	14.8	0	0	11.6	12.8	19.5	9	22	21.2	10.7	0	0	0	0	0	0	0	390.8	120.7	0
28	CC	1.3245	0.2359	0	0.1329	0.7554	0.2134	0.3067	0.3405	0.3415	935.2	161.6	0	112	460	172.8	180.5	229	257.2	29.4	14.8	0	17.2	41.9	15.6	11.4	1.3	10	28.1	11.9	0	0	35.2	14.8	16.3	11.6	0	26.9	12.2	0	0	0	0	0	0	0	328.3	48.7	0
29	CC	1.405	0.2683	0	0.1349	0.8041	0.2467	0.3243	0.4273	0.4118	1178.3	195.1	0	93.4	458.7	217.4	193.7	266.1	249.8	29.3	14.2	0	38.7	41	24.7	20.7	33.4	20.3	35.5	16.1	0	0	43.8	4.5	31.7	7.3	132.2	37.4	16.2	0	0	0	0	0	0	0	572.2	39.2	0
30	CC	1.4848	0.3404	0	0.0983	0.8581	0	0.5362	0.5497	0.3406	989.5	252.7	0	61.7	462.6	158.3	309.4	340.5	211.9	16.2	3.5	0	15.8	31.2	15.4	14.8	13.9	5.5	13	1.5	0	0	12.7	2.9	35.5	7.5	2.1	3.9	8.8	0	0	0	0	0	0	0	453.8	77.9	0
31	CC	1.5059	0.3493	0	0.1523	0.7719	0.3773	0.4107	0.3623	0.3134	972.4	221.5	0	116.6	507	225.3	211.1	205.3	205.6	38.2	21.5	0	31.9	32.3	18.3	28.8	3.3	8.9	47.5	19	0	0	86.7	0	31.6	25.3	15.4	39.3	35.9	0	0	0	0	0	0	0	439.7	81	0
32	CC	1.7338	0.3122	0	0.2121	1.0894	0.4537	0.4862	0.336	0.4007	1154.7	212.5	0	143.2	693.1	209.5	256.5	202.7	284.3	90.4	32	0	59.8	30.3	36.2	34.8	9.7	12.2	42.8	6.2	0	0	76.9	11.7	34.8	9	12.7	15.5	47.7	0	0	0	0	0	0	0	428.4	59.4	0
33	CC	1.3426	0.2482	0	0.0975	0.5992	0.3416	0.3197	0.4438	0.2286	889	193	0	78.7	377.4	222.5	153	294.6	193.8	50.5	21.5	0	22.3	23	20.3	40.5	14.9	21.4	10.5	0	0	0	41.3	9.8	10.3	9.5	12	0	40.2	0	0	0	0	0	0	0	356.2	50	0
34	CT	1.1211	0.3321	0	0.1202	0.5372	0.3318	0.3811	0.343	0.3319	701.1	189	0	93.1	370.2	173.7	186.2	228.5	208.3	58.4	30	0	24.8	36.6	32.4	27.1	14.8	17.8	13.4	0	0	0	14.4	6.5	25.5	2.4	9.5	8.7	28.5	0	0	0	0	0	0	0	335.8	108.4	0
35	CT	1.5976	0.3195	0	0.1152	0.6318	0.3881	0.4427	0.3404	0.3706	899	211.9	0	66.1	417.9	186.4	200.3	206.8	230	125.8	13.9	0	30.8	63.1	37.6	30.9	20.3	30.5	30.8	0	0	11.9	15.8	15.9	26.7	3.9	13.3	12.2	42.7	0	0	0	0	0	0	0	435.7	86.1	0
36	CT	1.5416	0.3717	0	0.0876	0.7934	0.3668	0.5203	0.399	0.5043	972.5	169.3	0	50.2	443.2	229.3	271	255.9	297.6	63.9	41.3	0	32.6	69.8	24.3	21.3	23.6	0	33	4.8	0	2.7	40	6.5	32.9	5.2	49.5	10.2	20.7	0	0	0	0	0	0	0	454.9	143.7	0
37	CT	1.2762	0.3118	0	0.1414	0.7228	0.3156	0.4222	0.3953	0.4521	786.8	149.3	0	91.6	433.9	162.7	221.2	239.7	298.1	23.6	37	0	27.2	65.9	19.9	19.5	15.4	5.5	23.3	0	0	17.8	16.8	0	35.8	4.8	0	7	23.2	0	0	0	0	0	0	0	437.2	101.3	0
38	CT	1.4135	0.3406	0	0.1172	0.747	0.3662	0.4026	0.4012	0.459	871.6	142.4	0	53.8	473.6	187.4	215	259.3	265.4	68.6	57.2	0	43.8	72.9	22.7	43	21.8	10.4	28.3	18.5	0	16.3	12.5	8.8	15.9	4.4	17.5	7.4	19.5	0	0	0	0	0	0	0	442.1	116.6	0
39	CT	1.5122	0.345	0	0.1419	0.8309	0.3754	0.413	0.3567	0.4601	911.7	139.9	0	76.8	441.6	88.1	211.4	219.9	243.5	93.9	77.8	0	50.4	119.2	30.2	27.1	24.1	41.4	28.1	15.6	0	8.3	7.3	13.2	26.4	4.5	46.3	9.6	77.6	0	0	0	0	0	0	0	444.4	110.2	0
40	CT	1.3835	0.3994	0	0.1386	0.8217	0.5028	0.418	0.2949	0.4074	982.6	250.2	0	98.8	492.3	242.9	190.8	167.3	271.4	76.8	22.4	0	39.9	67.4	49.3	61.5	16	24.9	23.6	0	0	15.8	25.3	16.6	22.2	3.7	0	12.2	42.2	0	0	0	0	0	0	0	350	118.4	0
41	CT	1.1078	0.3293	0	0.0823	0.4629	0.2634	0.3091	0.393	0.4126	708	165.1	0	37.8	326.4	134.1	169.2	263	246.4	43.6	36.1	0	13.8	34.5	18.4	16.2	13.4	25.1	18.4	0	0	27.2	4.4	7.9	9.4	0	6.1	7.6	25.7	0	0	0	0	0	0	0	331.1	122	0
42	CT	1.6389	0.3724	0	0.153	0.9071	0.3524	0.4079	0.2811	0.4381	1105.4	257.1	0	109.6	635.6	230.3	248.5	160.4	271.8	81	39.9	0	33.6	44	36.9	16.2	20.4	36	25.2	0	0	7	30.7	6.6	31.5	4.7	3.7	5	32.3	0	0	0	0	0	0	0	415.5	70.3	0
43	CT	1.81	0.4608	0	0.1851	0.9298	0.4989	0.5203	0.3521	0.4555	1282.4	218.7	0	145.6	606.8	264.6	281.9	202.2	282.9	65.5	36.2	0	35.1	8.1	11.4	34.2	13.4	30	28.8	20.2	0	0	35.8	8.5	23.5	6.7	6.6	11	29.2	0	0	0	0	0	0	0	484.6	106.1	0
44	CT	1.9924	0.5668	0	0.1756	0.862	0.5201	0.5937	0.4899	0.5824	1311.6	343.7	0	134.1	602.7	320.3	340.9	370	339.7	41.7	53.6	0	35.9	8.9	35.6	67.5	14.8	4.9	129.8	32.8	0	2.3	78.6	15.8	49.8	15.8	23.2	15.8	73.7	0	0	0	0	0	0	0	501.4	126.2	0
45	CT	1.485	0.299	0	0.1706	0.9325	0.369	0.4329	0.3495	0.4737	986.5	157.1	0	130.8	574.1	176.2	181.8	207.7	286.4	52.1	31.6	0	18.7	26.4	27	59.7	14.6	9.8	14.6	4.5	0	14.8	41.1	23.3	32	7.1	18.4	4.6	33.9	0	0	0	0	0	0	0	418.8	99.2	0
46	CT	1.3623	0.4073	0	0.0926	0.7502	0.3184	0.4082	0.2794	0.5074	910.6	221.7	0	76.4	534.6	186.3	221.1	163.7	290.4	10.8	14.2	0	8.6	21.9	17.1	28.6	11.6	28.4	9.4	8.1	0	3.5	10.4	2.6	19.3	3.3	11.6	3.6	20.1	0	0	0	0	0	0	0	423.9	156.8	0
47	CT	1.4091	0.4334	0	0.0674	0.5195	0.4742	0.4141	0.477	0.484	966.9	199.8	0	42.5	311.6	291.1	231.6	304.7	277.9	50	32.2	0	16.6	23.1	26.2	15	24.9	14.5	32.8	9.8	0	4.7	40.4	3.2	45.2	15.2	13.2	6.9	9.9	0	0	0	0	0	0	0	337.9	71.1	0
48	CT	1.794	0.363	0	0.1425	1.0303	0.5088	0.3648	0.3973	0.599	1251.7	263.3	0	116.1	625.9	309.5	161.2	236.3	313.8	75.2	14.7	0	16.6	67.9	41.9	29.1	36.2	26.3	28.1	7.6	0	4.4	52.1	8.7	24.3	6.5	24.6	25.8	36.5	0	0	0	0	0	0	0	436.8	73.5	0
49	CT	1.7096	0.4674	0	0.108	0.8353	0.4333	0.5247	0.4772	0.613	1057.4	246.1	0	72	492	211.2	196	266.9	336.1	94.2	63.3	0	26.1	33.1	73.2	96.1	26.2	37.5	37.2		0	6.2	63.5	8.4	68.4	29.8	15.4	27.4	37.5	0	0	0	0	0	0	0	511.2	153.5	0
50	CT	1.743	0.4675	0	0.1832	1.0425	0.5041	0.4132	0.3516	0.7696	1187.7	259.8	0	140.9	675.4	270.7	225.1	198.4	474.2	42.9	27.9	0	34.7	6.7	44.6	29	12.4	40.3	9.9	30.2	0		61.8	3.9	26.4	6.1	26.3	12.5	33.2	0	0	0	0	0	0	0	491.3	143.2	0
51	CT	1.4867	0.3198	0	0.1351	0.7161	0.3233	0.3905	0.3421	0.4192	930.1	179.4	0	95.9	478.1	160	164.6	189.6	210.3	139	44.4	0	18.6	34.9	29.5	35.3	28.4	17.8	20.4	8.5	0	15.3	33.3	15.4	48	10.4	0	6.4	25.4	0	0	0	0	0	0	0	389.7	85	0
52	CT	1.583	0.2784	0	0.0941	0.8253	0.4199	0.4278	0.3701	0.4188	1060.2	186.8	0	72.6	540	247.7	259.1	239.7	259.6	91.1	41.7	0	13.5	61.6	18.3	36	14.7	37.9	18.1	0	0	0	46	10.3	29.8	9	12.9	28.5	11	0	0	0	0	0	0	0	405.5	48.9	0
53	CT	1.6671	0.5211	0	0.09	1.0903	0.4267	0.4817	0.5162	0.4162	1097.4	331.3	0	73.2	650.7	251.6	247	318.9	247	104.1	19.1	0	16.5	94	36.6	23.8	8.6	0	39.1	0	0	0	75	18.9	72	32.6	12.1	11	60.7	0	0	0	0	0	0	0	450.1	112.2	0
54	CT	1.4437	0.2979	0	0.1544	0.7369	0.3118	0.3731	0.4015	0.4691	997.9	196	0	124.7	480.2	195.5	205.8	263.3	290.5	19.6	4.5	0	18.2	39.2	2.4	20.1	12.3	15.5	39.7	4	0	0	25.3	2	25.9	6.6	15.8	17.9	10	0	0	0	0	0	0	0	378.3	89.7	0
55	CT	1.4658	0.3335	0	0.1706	0.8874	0.3127	0.3991	0.3283	0.4549	989.9	218.7	0	132	551.2	198.1	209.7	209.7	268.4	63.3	36.1	0	29.3	74.8	22.5	39.6	8.4	9.8	24.6	0	0	0	58.3	10.8	33.6	9	27.8	54.6	19.7	0	0	0	0	0	0	0	384.1	71.8	0
56	CT	1.5676	0.3702	0	0.1298	0.812	0.3892	0.4927	0.487	0.5627	1039.4	271.4	0	99.3	537.5	246.6	288.8	332	332.5	81.7	32.1	0	20.1	52	16.3	44.3	8.6	10	31.2	0	0	0	38.8	6.2	37.9	11.9	14.7	42.5	15.7	0	0	0	0	0	0	0	410.1	55.9	0
57	CT	1.5114	0.1899	0	0.1015	0.9677	0.4112	0.4055	0.3215	0.4161	1025.5	150.4	0	83.1	618.4	231.5	235	197.1	259.1	86.8	21.9	0	10.1	60.9	17	28.3	10.5	34.9	32.7	0	0	0	36.4	14	19	8.1	9.1	42.4	23.8	0	0	0	0	0	0	0	359.3	15	0
58	CT	1.4098	0.28	0	0.1147	0.6319	0.3581	0.4243	0.3512	0.5688	964.3	173.8	0	92	437.4	250.8	243.6	221.8	303.2	33.3	5.8	0	16.2	17.2	2.8	14.4	13	15.7	20.4	2.8	0	0	31.9	2.3	18.3	4.6	5.9	10.2	14.6	0	0	0	0	0	0	0	385.4	73.2	0
59	CT	1.534	0.2727	0	0.1429	0.9956	0.4075	0.4428	0.3189	0.4533	1064.6	207.9	0	123.6	626	238.4	258.3	203	309.2	32	12.3	0	16.4	39.1	16.8	20.61	6.8	3.7	24.2	0	0	0	79.9	2.8	12.9	3.2	6.2	10.1	16.8	0	0	0	0	0	0	0	402.9	47.5	0
60	CT	1.4467	0.3016	0	0.1561	0.5172	0.3203	0.3974	0.4149	0.2851	1007.8	206.4	0	130.7	401.3	237.4	236.5	284	206.6	32.5	16.5	0	22.9	32.5	7.9	30.1	8	9.6	25.1	2.1	0	0	26.8	3.2	12.2	3.1	14.8	9	15.6	0	0	0	0	0	0	0	369.1	56.4	0
61	CT	1.6367	0.2865	0	0.1474	0.9236	0.3476	0.4188	0.4185	0.4184	1164.6	235.3	0	120.1	560.8	208.4	263.3	277	277.4	19.2	10.3	0	24.2	67.2	13.6	6.9	13.5	9.7	28.1	0	0	0	46.1	64.8	42	5.7	9.2	5.3	26.2	0	0	0	0	0	0	0	414.5	37.4	0
62	CT	2.509	0.7677	0	0.2172	1.3909	0.7912	0.8873	0.616	0.5951	1619.8	384.7	0	145.2	790.2	396.1	427.2	407.4	356.5	65.8	106.9	0	70.6	35.5	124.6	101.8	40.9	28.9	218.2	60.1	0	0	181.1	42	121.5	10.2	36.8	41.3	130.8	0	0	0	0	0	0	0	603.3	209.8	0
63	CT	2.1405	0.6359	0	0.2904	1.4701	0.7589	0.7779	0.4947	0.6681	1279.5	274.8	0	189.6	651.4	333	329.7	305.3	372.5	248.8	98.6	0	22.3	284.2	115.3	129.9	17.6	26.6	48.4	94.7	0	72.3	92.8	82	131.2	22	32.3	58.8	217.7	0	0	0	0	0	0	0	553.6	160.3	0
64	CT	2.2256	0.87	0	0.2685	1.0844	0.6849	0.857	0.526	0.6193	1403.2	432.4	0	193.4	703.9	389	458.7	342.6	348.7	206.8	82.6	0	56.2	24.6	57.3	94.7	36.9	22.2	52.4	73.7	0	16	151	82.7	103	15.6	53	58.5	169	0	0	0	0	0	0	0	542.3	270	0
65	CT	2.1551	0.5771	0	0.1862	1.412	0.5528	0.7672	0.4428	0.8461	1351.2	294.4	0	126.4	888.4	260.8	347.7	250.4	426.1	228.1	67.7	0	0	51	94.1	94.2	56.4	96.8	35	65.9	0	54.3	132.8	45.7	164.1	15.4	101.8	51.1	89.1	0	0	0	0	0	0	0	530.9	142.1	0
66	CT	1.651	0.4129	0	0.2345	1.2113	0.3567	0.5866	0.3493	0.4091	1021.5	223.6	0	195.1	705.6	213.7	296.2	202.4	234	126.9	24.9	0	26.5	19.7	8	53.6	7.2	28.2	30.7	13.5	0	7.5	101.3	16.1	59.7	9.2	19.7	15.2	40	0	0	0	0	0	0	0	462.7	145.8	0
67	CT	1.8872	0.5845	0	0.2264	1.16	0.8001	0.776	0.5311	0.6588	1163	316.6	0	154.6	656.2	422.9	373.6	344	434.7	184.3	86.5	0	47.2	106.3	31.6	26.5	21.4	35.1	69.4	39.4	0	19.2	159.2	105.9	158.8	8	23.7	56.4	109.8	0	0	0	0	0	0	0	449.9	126.1	0
68	CT	1.9262	0.5689	0	0.2413	1.2346	0.5766	0.6054	0.3585	0.5625	1181.4	276.3	0	148.6	675.5	248.5	265	218.8	285.4	36.4	115.4	0	26.2	93.6	106.9	124	11.5	44.7	249.1	30.7	0	51.4	121.6	43.8	83.4	1.6	51.9	43.9	61.5	0	0	0	0	0	0	0	447.5	144.7	0
69	CT	2.0724	0.4973	0	0.4613	1.3795	0.5012	0.6042	0.5894	0.6771	1319.9	244.1	0	213.5	770.5	249.4	261.9	386.1	286.7	51.8	47.7	0	34.9	108.4	83.2	78.4	56.9	56.1	246.8	79.3	0	201.9	170.3	46.3	81.7	19.1	62.3	31.8	145.2	0	0	0	0	0	0	0	434.3	120.9	0
70	CT	2.1389	0.6116	0	0.3041	1.473	0.5731	0.8281	0.4616	0.4964	1533.9	362.5	0	243.9	970	312.5	417.9	289.8	380.6	72	86.5	0	37.3	40.5	66.1	71.5	14.5	20.3	121.8	66	0	19.2	144.7	66.1	140.9	16.9	41.2	37.6	305.3	0	0	0	0	0	0	0	396.5	82.3	0
71	CT	2.195	0.6935	0	0.2505	1.5417	0.5203	0.6221	0.4625	0.7304	1398	307.2	0	192	834	241.1	277.6	278.5	428	231.3	181.5	0	35.7	92.6	94.2	56.9	21.7	23.7	57.7	9.6	0	20.9	222.2	47.2	83.3	24.5	31.5	31.2	106.9	0	0	0	0	0	0	0	536.8	190.4	0
72	CT	1.9841	0.508	0	0.1763	1.0865	0.4628	0.7022	0.3924	0.4715	1312.8	300.9	0	88.6	735.4	243.4	350.6	240.6	260	144.2	98	0	57.9	41.6	50.8	27.8	24.4	7.1	62.5	5.8	0	26	68.3	49.5	129.7	8.3	20.5		103.7	0	0	0	0	0	0	0	422.8	95	0
73	CT	2.3692	0.7611	0	0.2889	1.4029	0.7176	0.8441	0.6751	0.8661	1447.1	393.2	0	202.5	841	372.2	476.3	414.6	470.8	170.4	121	0	58.9	34.6	99.3	39.3	49.7	30.6	66.1	95	0	20.6	163.2	43.1	76.9	11.2	31	41.4	221.8	0	0	0	0	0	0	0	627.3	160.5	0
74	CT	2.465	0.8411	0	0.2827	1.3393	0.8633	1.0219	0.5525	0.9943	1541.4	381.2	0	211.3	826.9	427.1	468.2	355.2	540.2	275.1	152.8	0	0	29.2	158.8	174.3	38.2	27.7	66.3	66.5	0	63.8	185.9	36.7	122.7	14	70.2	56.4	215.3	0	0	0	0	0	0	0	540.8	230.8	0
75	CT	2.3276	0.6325	0	0.3101	1.3267	0.5697	0.7718	0.547	0.7739	1521.1	387.6	0	280.9	836.6	321	372.7	311	472.3	235.9	121.9	0	15.4	33.6	102.1	120.9	36	69.3	62.7	29	0	57.9	161.5	35.3	86.3	24.8	10	30.2	322.4	0	0	0	0	0	0	0	505.2	89.3	0
76	CT	2.4311	0.6336	0	0.4069	1.7745	0.7603	0.9685	0.4652	0.8756	1583.3	331.9	0	258.3	1115.4	447.2	357.5	265.8	431.9	252.9	127	0	138.1	54.4	110.4	192.4	26.5	81.5	71.6	91	0	7.8	226.3	60.1	190.1	20.3	83	19.1	106.1	0	0	0	0	0	0	0	521	79.5	0
77	CT	2.2232	0.7023	0	0.2953	1.1792	0.6159	0.6959	0.4792	0.8173	1506.3	348.5	0	214.3	759.8	318.2	320.9	299.3	478.8	175.3	119.9	0	22	23.9	124.5	109.5	12.5	93	35.7	72	0	51.7	198.6	53.4	107.7	25.1	89	32	60	0	0	0	0	0	0	0	583.2	157.4	0
78	CT	2.4783	0.5796	0	0.3025	1.1805	0.6847	0.7141	0.5176	0.8528	1590.8	347.6	0	218.7	776.2	369.3	368.7	336.1	497.9	211.7	62.3	0	55.1	19.4	103.5	136.2	19.3	47.5	75	45.4	0	34.9	122.5	42.5	29.8	5.3	70.6	31.1	102.1	0	0	0	0	0	0	0	595.4	119.4	0
79	CT	2.4105	0.5597	0	0.2485	1.5842	0.6866	0.7127	0.488	1.0171	1529.2	278.4	0	194.5	949.7	374.5	365.4	286.5	558.8	142.9	73.5	0	37.3	14.5	29.2	68.4	22	51.2	93.9	51.1	0	11.5	175.4	96.1	98.8	7.1	58.4	18.9	115.9	0	0	0	0	0	0	0	639.2	152.6	0
80	CT	1.9755	0.67	0	0.2227	1.3882	0.746	0.7046	0.505	0.7603	1285.2	301	0	142.1	812.2	314.3	286.7	311.7	483.3	34.3	94.8	0	50.7	30.2	101.6	82.7	27.6	24.4	188.3	101.2	0	27.6	173.4	55.3	149.9	24.1	44	55.4	103.4	0	0	0	0	0	0	0	464.1	158.1	0
81	CT	2.0103	0.5482	0	0.3498	1.1859	0.5677	0.7923	0.5927	0.4909	1283.6	166.2	0	213.6	748.8	261.1	384.5	362.4	304	208.2	10.6	0	59	32.7	78.3	85.7	36.5	39.7	60.1	98.2	0	73.7	180.9	31.3	147.3	21.5	22.7	40.8	95.1	0	0	0	0	0	0	0	464.8	182.1	0
82	CT	1.5753	0.3154	0	0.2216	0.9705	0.2828	0.426	0.4106	0.3116	924.3	186.6	0	149.7	499.1	139.9	185.3	265.7	192.6	39	57.3	0	17.4	95.2	12.9	78.8	12	14.2	147	12.4	0	43.2	90.3	45.2	42.4	11	18.1	28.9	55.6	0	0	0	0	0	0	0	435.8	58.2	0
83	CT	1.2065	0.2317	0	0.1732	0.7405	0.2414	0.3579	0.2431	0.2076	727.3	162.5	0	131.4	396.9	127.4	146.5	147.9	135.5	108.8	12	0	24.5	25.2	17.5	72.5	8.3	4.7	39.7	7.7	0	13.7	71.3	4.9	41.1	3.7	10.1	11.9	15.8	0	0	0	0	0	0	0	328	39.6	0
84	CT	1.8613	0.5112	0	0.2562	0.7271	0.4963	0.5564	0.664	0.7025	1266.1	250.1	0	170.4	444.6	267.2	247.2	414.8	385.5	83.3	38.4	0	30.2	29.2	59.2	74	30.7	28.4	40.8	32.8	0	46.9	92.5	31.4	86	14	23.9	41.5	81.9	0	0	0	0	0	0	0	465.4	184.6	0
85	CT	1.6698	0.5454	0	0.1619	0.9544	0.4638	0.5006	0.3858	0.447	1073.6	253	0	122.2	639.7	255	230	241.1	258.8	87.1	22.9	0	21.7	10.3	36.6	39.2	18.5	18	37.5	53	0	12.9	81.8	16.6	52.3	6	32.3	6.3	33.5	0	0	0	0	0	0	0	461.5	209.7	0
86	CT	1.9584	0.3581	0	0.1354	0.793	0.4465	0.5003	0.4829	0.4297	1238.2	204.9	0	112.2	526.6	246.8	226.7	144	251.7	122.1	23.5	0	12.7	13	33.9	29	10.8	29	60.9	14.4	0	5.7	73.4	10.1	67.8	17.3	30.1	11.7	45.4	0	0	0	0	0	0	0	526.5	139.1	0
87	CT	1.6396	0.5711	0	0.2177	0.6652	0.4219	0.4527	0.4986	0.4674	1023.1	235.2	0	153.3	433.5	225.3	254.9	287	263.2	151.7	27	0	24.8	26.6	41.8	30.2	59.9	45.7	65.6	62.1	0	28.1	76.1	19.8	62.7	12.9	20.4	5.3	46.4	0	0	0	0	0	0	0	394.2	216.7	0
88	CT	1.9161	0.4024	0	0.2429	1.2033	0.4092	0.5409	0.5304	0.5432	1406.7	268.2	0	248.3	852.9	241.8	332.3	382.9	329.7	103.1	42.4	0	19.7	96.9	23.2	35.6	20.7	14.5	27.3	1	0	68.3	21.8	22.4	71.9	3.7	22.8	24.2	59.3	0	0	0	0	0	0	0	344.5	70	0
89	CT	1.7253	0.4233	0	0.1756	0.8632	0.3946	0.3636	0.5153	0.5281	1154	245.9	0	331.4	537	212.5	79.7	353.1	291.9	89.7	20.8	0	19.8	48.1	14.3	20.3	13.8	9.4	27.9	6.3	0	12.2	30.4	27.7	41.1	20.4	23.9	14.2	80.9	0	0	0	0	0	0	0	439.8	143.3	0
90	CT	1.7277	0.3896	0	0.1326	0.9313	0.3191	0.3979	0.341	0.3624	1082.3	236.9	0	114.6	632.7	208.7	186.8	187.4	174.7	35.9	13.9	0	5.7	34.2	1.9	17.2	11.2	19.1	97.5	4.5	0	9.4	55.9	1.4	48	9.7	4.3	7.9	30.7	0	0	0	0	0	0	0	501.7	128.4	0
91	CT	2.0732	0.4799	0	0.3154	0.8387	0.5729	0.6416	0.6537	0.6341	1334.1	284.7	0	239.4	552.6	380.7	315.6	303.4	385.7	45	37.4	0	33.1	60	20.9	70.5	11.8	56.7	177.9	6.1	0	38.1	46.4	42.4	67.5	16.5	20.6	7.9	95.3	0	0	0	0	0	0	0	505	125	0
92	TT	1.3462	0.3132	0	0.1054	0.6011	0.3564	0.3079	0.3652	0.3793	857.9	167.4	0	71.5	415.7	180	177.9	227.6	226.6	62.5	40.6	0	20	44.1	26.2	14.2	21.2	34	26.3	0	0	9	10.3	8.1	8.3	5.3	19.6	20.3	32.2	0	0	0	0	0	0	0	389.2	100.7	0
93	TT	1.4219	0.3534	0	0.1325	0.6893	0.47	0.4415	0.521	0.4932	931.4	143.1	0	76.8	421.5	214.5	226.4	323.5	134.7	85.8	59.3	0	26.2	60.2	22.3	39.3	27.4	34.5	16.9	37	0	23.7	33.8	20.6	23.7	17.1	0	9.9	29.5	0	0	0	0	0	0	0	377.6	106.3	0
94	TT	1.4409	0.3064	0	0.0384	0.6871	0.4452	0.5071	0.4178	0.4288	873.4	161.3	0	108.7	386	210.1	245.3	244.8	296	89.5	16.7	0	27.8	96.3	31.8	47.4	19.6	25	28.9	28.4	0	0	14.5	20	20	2.9	0	20.8	20.4	0	0	0	0	0	0	0	413.8	90.9	0
95	TT	1.2537	0.3347	0	0.1046	0.8145	0.3367	0.4555	0.3423	0.458	655.1	190.2	0	38.3	522.1	194	185.2	210.2	267.6	84	27.5	0	30.3	20.4	11.2	47	16.3	4.5	23	0	0	28.3	21.1	4.4	19.6	2.7	2.6	10.6	21.8	0	0	0	0	0	0	0	225.8	100	0
96	TT	1.361	0.389	0	0.1236	0.9803	0.3633	0.4255	0.3267	0.273	806.8	145.5	0	74.8	585.5	82.6	196.7	189.5	169.2	83.1	35.1	0	43	24.9	16.2	57	25.3	12.6	33.8	8.3	0	0	52.7	6.8	17.3	0	5.7	36.6	38.2	0	0	0	0	0	0	0	391.4	103	0
97	TT	1.486	0.4169	0	0.1722	0.9051	0.4102	0.4995	0.4256	0.5444	879.2	145.7	0	100.1	549.1	221.4	236.5	264.5	365.2	81.3	131	0	30.5	92.7	37.7	69.5	32.9	30.7	28.1	7.7	0	39.5	37.4	11.2	41.7	4.1	0	20.8	66.6	0	0	0	0	0	0	0	465.7	124.8	0
98	TT	1.9288	0.3666	0	0.1333	0.8664	0.4388	0.5463	0.4648	0.5043	1251.5	219.7	0	106.1	532.1	292.8	283.1	281.9	281.7	70.2	46.4	0	16.1	0	13.2	43.1	28.7	39.1	28.5	0	0	8.5	102	29.6	32.7	14.4	17.5	8.6	46	0	0	0	0	0	0	0	536.5	124.1	0
99	TT	1.655	0.396	0	0.1195	0.9714	0.4122	0.4191	0.3336	0.5399	1137.9	198.5	0	91.6	586.2	246.3	214.9	195.1	273	33.3	7.5	0	17.7	29.1	3.8	17.8	6.6	6.7	31.2	6.8	0	3.7	49.6	3.1	14.9	11.8	11.1	6.2	23.2	0	0	0	0	0	0	0	422.4	177.3	0
100	TT	1.853	0.4555	0	0.1808	0.8549	0.378	0.5634	0.4492	0.2863	1202.7	253.7	0	122.5	554.5	190.2	241.8	280.1	202.9	81.7	21.6	0	53	33.4	37.4	96.1	20.6	9.3	25	18.8	0	0	36	5.4	24.4	0	0	18.3	19.2	0	0	0	0	0	0	0	512.8	149.3	0
[truncated: 7 more columns]

## Sheet: Physicochemical
No	Genoptype	pH	WBSF	CL	WHC	%WHC
1	CC	5.69	4.2	45.63	72.97	24.32
2	CC	6.11	3.9	30.45	81.13	27.04
3	CC	6.13	3.1	46.23	73.65	24.55
4	CC	6.36	2.7	43.96	78.41	26.14
5	CC	6.07	4	46.05	85.89	28.63
6	CC	6.13	2.3	47.06	75.69	25.23
7	CC	6.48	4.5	45.21	85.89	28.63
8	CC	6.19	4.3	46.95	81.81	27.27
9	CC	5.88	4.7	48.69	81.13	27.04
10	CC	5.97	4.2	47.31	89.97	29.99
11	CC	5.59	3.6	51.85	80.45	26.82
12	CC	5.28	3.3	50	89.29	29.76
13	CC	5.51	3.6	52.46	85.21	28.4
14	CC	5.31	3.2	48.24	87.93	29.31
15	CC	5.45	2.9	51	83.17	27.72
16	CC	5.66	3.8	51.9	78.41	26.14
17	CC	5.62	2.8	50	86.57	28.86
18	CC	5.47	2.9	51.61	85.21	28.4
19	CC	5.51	3	52.17	83.17	27.72
20	CC	5.56	3	55.79	85.89	28.63
21	CC	5.66	3.7	53.7	83.85	27.95
22	CC	5.67	2.8	51.28	84.53	28.18
23	CC	5.61	2.6	52.44	87.93	29.31
24	CC	5.68667	4.23333	39.06	101.54	33.85
25	CC	5.58667	4.9	38.31	92.7	30.9
26	CC	5.70333	3.9	36.55	115.83	38.61
27	CC	5.61333	4.43333	32.43	67.52	22.51
28	CC	5.7	4.36667	35.52	88.61	29.54
29	CC	5.61333	4.7	34.36	82.49	27.5
30	CC	5.56333	4.56667	35.52	104.94	34.98
31	CC	5.61	4.26667	36.9	94.06	31.35
32	CC	5.55333	4.43333	35.08	70.24	23.41
33	CC	5.64	4.23333	33.01	79.77	26.59
34	CT	5.74	3.8	56.74	84.53	28.18
35	CT	5.77	4.1	53.49	77.73	25.91
36	CT	5.84	4.4	52.83	71.6	23.87
37	CT	5.84	4.1	50.74	75.69	25.23
38	CT	5.48	4	49.56	70.92	23.64
39	CT	5.71	4.4	49.3	77.73	25.91
40	CT	5.69	4.5	47.27	80.45	26.82
41	CT	5.62	4.2	48	75.01	25
42	CT	6.11	4.4	50.48	89.29	29.76
43	CT	5.91	4.6	57.21	89.97	29.99
44	CT	5.84	4.7	53.93	89.29	29.76
45	CT	5.61	3.9	42.73	84.53	28.18
46	CT	5.42	2.8	52.17	85.21	28.4
47	CT	5.41	3.3	46.25	88.61	29.54
48	CT	5.6	3.5	53.73	79.77	26.59
49	CT	5.52	3.2	54.12	89.97	29.99
50	CT	5.57	3.2	51.89	83.85	27.95
51	CT	5.64	2.8	54.12	88.61	29.54
52	CT	5.61	4.7	28.41	118.55	39.52
53	CT	5.63	3.46667	37.43	77.73	25.91
54	CT	5.54333	4.63333	42.62	106.3	35.43
55	CT	5.51333	4.7	37.98	94.06	31.35
56	CT	5.62	4.26667	33.33	83.17	27.72
57	CT	5.59333	4.86667	30.3	98.14	32.71
58	CT	5.59667	3.8	32.65	88.61	29.54
59	CT	5.71333	3.46667	31.34	77.73	25.91
60	CT	5.62667	4.3	25.71	63.44	21.15
61	CT	5.58	3.96667	30.85	81.13	27.04
62	CT	5.755	3.7	50	90.6551	30.2184
63	CT	5.61	2.86667	37.5	78.4082	26.1361
64	CT	5.75	4.4	50	76.3671	25.4557
65	CT	5.28	3	53.8462	72.2848	24.0949
66	CT	5.345	3.5	50	84.5316	28.1772
67	CT	5.475	3.2	48.2353	87.9335	29.3112
68	CT	5.305	3.76667	45.4545	89.2943	29.7648
69	CT	5.895	3.13333	45.4545	97.4589	32.4863
70	CT	5.545	3.53333	54.5455	98.1392	32.7131
71	CT	5.305	3.76667	54.5455	76.3671	25.4557
72	CT	5.695	3.5	55.5556	92.6962	30.8987
73	CT	5.405	4.06667	54.5455	88.6139	29.538
74	CT	5.81	2.83333	50	89.9747	29.9916
75	CT	5.37	2.8	50	79.769	26.5897
76	CT	5.44	3.6	54.5455	100.861	33.6203
77	CT	5.415	3.5	35.7143	96.7785	32.2595
78	CT	5.765	3.53333	58.3333	83.1709	27.7236
79	CT	5.675	3.5	46.1538	83.1709	27.7236
80	CT	5.785	3.56667	55.5556	97.4589	32.4863
81	CT	5.665	3.5	33.3333	89.9747	29.9916
82	CT	5.83	3.03333	40	93.3766	31.1255
83	CT	5.845	4	33.3333	79.769	26.5897
84	CT	5.715	4.23333	50	85.212	28.404
85	CT	5.755	3.6	50	83.8513	27.9504
86	CT	5.72	4.33333	50	99.5	33.1667
87	CT	5.965	3.86667	37.5	92.0158	30.6719
88	CT	5.815	3.53333	62.5	96.0981	32.0327
89	CT	5.76	3.2	45.4545	94.7373	31.5791
90	CT	5.755	3.6	33.3333	89.9747	29.9916
91	CT	5.91	3.33333	44.4444	85.8924	28.6308
92	TT	5.48	4.1	50.7	75.01	25
93	TT	5.86	4	49.23	71.6	23.87
94	TT	5.75	3.6	52.78	82.49	27.5
95	TT	5.7	4.6	55.28	77.73	25.91
96	TT	5.7	3.9	50	88.61	29.54
97	TT	5.73	3.8	47.24	79.77	26.59
98	TT	5.69	3.6	50.4	85.21	28.4
99	TT	5.87	3.5	44.09	75.01	25
100	TT	5.85	4.3	50.36	80.45	26.82

## Sheet: Fatty acid
No	Genotype	Fat Content	C8	C10	C12	C13	C14	C14:1	C15	C16	C16:1	C17	C17:1	C18	C18:1n9t	C18:1n9c	C18:2n6c	C18:2n9t	C20	C18:3n6	C20:1	C18:3n3	C21	C20:2	C22	C20:3n6	C22:1n9	C20:4n6	C23	C22:2	C24	C20:5n3	C24:1	C22:6n3	Fat Acid Total	Saturated	MUFA	PUFA	Unsaturated
1	CC	1.76	0	0.09	0.26	0.03	3.29	0.2	0.73	17.92	1.79	0.83	0.02	15.6	2.79	27.08	3.48	0.28	0.13	0.02	0	1.01	0.08	0.03	0.04	0.08	0.01	0.7	0	0	0.01	0.65	0.03	0.1	77.28	39.01	31.92	6.35	38.27
2	CC	1.09	0	0.12	0.08	0.02	1.59	0.06	0.7	17.53	2.04	0.95	0	16.91	3.98	33.49	1.91	0.31	0.13	0.03	0	0.93	0.1	0.05	0.02	0.02	0	0.16	0	0	0	0.26	0	0.03	81.4	38.15	39.57	3.7	43.27
3	CC	1.02	0	0.11	0.23	0.02	2.24	0.07	0.66	21.33	1.71	0.97	0	19.7	3.59	31.39	1.96	0.22	0.15	0	0	0.64	0.03	0.05	0.04	0.04	0	0.31	0	0	0.03	0.78	0.03	0.03	86.34	45.51	36.79	4.03	40.82
4	CC	1.67	0	0.12	0.79	0.03	4.21	0.13	0.54	21.39	1.67	0.68	0	17.33	2.59	28.9	1.82	0.15	0.14	0	0	0.41	0.02	0.02	0.04	0	0	0.24	0.02	0	0.01	0.18	0	0.02	81.44	45.32	33.29	2.84	36.13
5	CC	1.69	0	0.14	0.39	0.02	3.02	0.1	0.6	21.96	1.88	0.89	0.57	18.9	3.06	31.74	2.23	0.21	0.15	0.03	0	0.66	0.06	0.06	0.04	0.05	0	0.35	0.03	0	0.01	0.35	0.02	0.04	87.57	46.21	37.37	3.98	41.35
6	CC	1.08	0	0.14	0.39	0.02	2.9	0.12	0.56	21.23	1.94	0.91	0	18.34	2.9	31.38	2.17	0.2	0.15	0	0	0.6	0	0	0	0	0	0.37	0	0	0	0.33	0	0	84.65	44.64	36.34	3.67	40.01
7	CC	1.7	0	0.14	0.39	0	3.07	0.1	0.61	22.75	1.93	0.92	0	19.28	3.14	32.68	2.33	0.23	0.18	0.02	0	0.71	0.06	0.07	0.03	0	0	0.96	0	0	0	0.31	0	0	89.88	47.43	37.85	4.63	42.48
8	CC	1.09	0	0.14	0.38	0.02	2.96	0.08	0.58	21.28	1.78	0.84	0	17.92	2.98	29.97	1.84	0.16	0.14	0	0	0.56	0.03	0.05	0.03	0.04	0.01	0.25	0.02	0	0.01	0.23	0.02	0.03	82.37	44.35	34.84	3.16	38
9	CC	1.75	0	0.13	0.36	0.02	2.76	0.09	0.55	20.05	1.68	0.79	0	16.9	2.76	28.14	1.8	0.2	0.15	0.03	0	0.52	0	0	0	0	0	0.24	0	0	0	0.22	0	0	77.36	41.71	32.67	3.01	35.68
10	CC	6.02	0	0.06	0.13	0.02	1.84	0.18	0.3	0	0.23	0.12	0	19.53	4.6	0.07	3.76	0.22	0	0.02	1.22	0	0.42	0.07	0	0.07	0.01	0.63	0.04	0	0.13	0.74	0	0.07	53.4	22.59	6.31	5.58	11.89
11	CC	13.97	0	0.2	0.58	0.05	5.86	0.26	0.72	22.43	0.1	0.08	0	10.01	2.57	32.48	2.45	0.38	0.11	0.02	0.88	0.95	0.09	0.06	0.02	0.06	0.27	0	0	0	0	0.33	0	0.03	81.04	40.15	36.56	4.28	40.84
12	CC	3.88	0	0.06	0.08	0.02	1.33	0.5	0.31	16.46	0.25	0.22	0.02	19.64	3.17	0.08	4.44	0.12	0	0.02	0.85	0.41	0.05	0.05	0.07	0.12	0.02	0.84	0.04	0	0	0.66	0	0.08	49.93	38.28	4.89	6.74	11.63
13	CC	5.28	0	0.12	0.23	0.03	3.29	0.1	0.86	17.91	0.29	0.05	0.04	17.62	4.07	24.12	2.19	0.22	0	0.03	0.66	0.77	0.1	0.12	0.08	0.05	0.01	0.46	0.05	0	0	0.42	0.05	0.04	74.01	40.34	29.34	4.3	33.64
14	CC	7.24	0	0.11	0.24	0.03	2.59	0.1	0.24	0.11	0.25	0.15	0	15.66	3.75	25.7	2.39	0.4	0	0	0	0.91	0	0	0.06	0.06	0.01	0.39	0.04	0	0	0.09	0.05	0.09	53.6	19.23	29.86	4.33	34.19
15	CC	2.91	0	0.05	0.22	0.02	2.65	0.1	0.68	21.76	0.23	0.37	0.03	22.12	3.84	33.93	3.96	0.18	0	0.03	0	0.35	0	0.1	0	0.15	0.71	0	0.03	0	0	1.15	0.11	0.11	93.89	47.9	38.95	6.03	44.98
16	CC	10.69	0	0.06	0.08	0.02	1.53	0.05	0.79	19.95	0.09	0.07	0	17.47	3.76	31.7	3.08	0.23	0.15	0.02	0.68	0.63	0.02	0	0.03	0.03	0.16	0	0	0.07	0	0	0	0.01	80.75	40.17	36.44	4.07	40.51
17	CC	4	0	0.08	0.11	0.03	1.68	0.22	0.48	14.85	0.76	0.3	0.02	22	3.59	0.06	3.33	0.15	0	0.08	0.83	0.35	0.1	0.04	0.13	0.09	0.02	0.87	0.01	0.08	0	0.83	0.09	0.09	51.33	39.77	5.59	5.91	11.5
18	CC	5.68	0.04	0.33	0.17	0.03	2.47	0.11	0.95	24.59	0.34	0.29	0	23.65	6.21	42.84	3.82	0.44	0	0.03	1.49	0	0.11	0.06	0	0.06	0	0.82	0.02	0	0	0.12	0	0.21	109.23	52.65	50.99	5.56	56.55
19	CC	5.94	0	0.08	0.37	0.03	5.05	0.22	0.6	17.22	0.28	0.22	0	15.58	2.99	26.8	2.5	0.17	0.23	0	0.69	0.62	0.09	0	0.07	0.07	0.01	0.82	0.05	0	0	0.74	0.04	0.09	75.72	39.59	31.03	5.01	36.04
20	CC	9.3	0	0.07	0.13	0.07	1.83	0.07	0.44	14.11	0.2	0.2	0	10.84	2.5	19.4	2.72	0.27	0	0.02	0	0.32	0.06	0	0.04	0.08	0.01	0.5	0.04	0.02	0	0.72	0.02	0.07	55.93	27.83	22.2	4.72	26.92
21	CC	8.82	0	0.09	0.21	0.03	2.69	0.12	0.87	19.69	0.35	0.14	0	17.57	3.53	35.34	2.67	0.43	0.16	0	1.08	0.82	0.11	0.05	0.04	0.04	0	0.37	0.03	0	0	0.56	0	0.06	87.1	41.63	40.42	5	45.42
22	CC	5.54	0	0.11	0.25	0.02	3.34	0.12	0.7	20.78	0.28	0.25	16.84	0.03	3.75	29.25	3.97	0.37	0	0.02	0	0.58	0.1	0.11	0	0.11	0.03	0.98	0.05	0.03	0	0.92	0	0.12	84.45	25.63	50.27	7.21	57.48
23	CC	5.5	0.28	0.07	0.08	0.01	1.71	0.06	0.54	19.83	1.58	1.09	0.59	16.58	2.69	29.99	0.4	0.17	2.78	0.16	0.01	0	0.79	0.05	0.05	0.06	0.07	0.62	0.04	0	0.02	0.61	0.03	0.1	81.11	43.87	35.02	2.17	37.19
24	CC	7.3	0.61	0.07	0.07	0	1.52	0.04	0.55	18.78	1.51	1.12	0.54	16.16	3.23	29.56	0.4	0.79	2.18	0.18	0	0	0.54	0.05	0.03	0.05	0	0.36	0	0	0.03	1.97	0.04	0	80.36	41.66	34.92	3.8	38.72
25	CC	7.1	0.61	0.06	0.08	0	1.37	0.04	0.67	19.22	1.46	1.16	0.57	17.6	4.21	28.91	0.25	0.27	2.56	0.13	0	0	0.68	0	0	0.04	0	0.21	0.04	0	0.02	0.16	0.06	0	80.37	44.07	35.25	1.06	36.31
26	CC	4.92	0.05	0.1	0.07	0	1.6	0.05	0.51	18.96	1.42	1.14	0.48	19.52	2.97	28.62	0.34	0.34	2.83	0.17	0	0	0.55	0.05	0	0.07	0.08	0.44	0.07	0	0.02	0.3	0.04	0.04	80.82	45.42	33.66	1.75	35.41
27	CC	7.49	0.4	0.09	0.08	0	1.89	0.06	0.59	20.15	1.57	1.19	0.51	18.88	3.14	28.83	0.35	0.74	2.64	0.21	0.03	0	0.65	0.06	0.03	0.05	0.06	0.52	0.04	0	0.01	0.42	0	0.08	83.31	46.64	34.2	2.43	36.63
28	CC	2.56	0.57	0.03	0.07	0.03	1.14	0.04	0.59	14	1.11	1.06	0.52	21.39	3.37	27.19	0.2	0.33	6.24	0.36	0.03	0	0.83	0.15	0.05	0.16	0.19	1.55	0.11	0	0.04	1.08	0.07	0.22	82.77	46.15	32.52	4.05	36.57
29	CC	10.96	0.12	0.09	0.06	0.02	1.59	0.05	0.54	20.78	1.61	0.99	0.43	17.68	4.49	31.83	0.38	0.05	3.03	0.17	0.03	0	0.86	0.03	0.05	0.04	0.03	0.26	0	0	0.01	0.23	0	0.05	85.49	45.82	38.47	1.21	39.68
30	CC	2.2	0.25	0.07	0.07	0.02	1.5	0.05	0.52	18.77	1.65	1.07	0.55	16.85	2.98	28.8	0.31	0.33	3.65	0.11	0.02	0	0.95	0.03	0.06	0.07	0.12	0.73	0.05	0	0.02	0.77	0.04	0.11	80.52	43.85	34.21	2.46	36.67
31	CC	9.35	2.99	0.07	0.06	0	1.51	0.04	0.49	19.16	1.49	1.09	0.57	16.31	2.65	28.88	0.38	0.68	2.25	0.15	0	0	0.7	0.06	0	0.03	0.06	0.42	0	0	0	0.38	0	0.04	80.53	44.63	33.69	2.14	35.83
32	CC	4.05	0.65	0.07	0.07	0	0.02	1.7	0	18.99	1.63	1.03	0.54	16.58	2.88	29.15	0.29	0.34	3.48	0.13	0.03	0	0.93	0.03	0.04	0.05	0.13	0.7	0.04	0	0.02	0.71	0.03	0.08	80.81	41.92	36.09	2.33	38.42
33	CC	2.8	0.31	0.11	0.39	0.02	2.58	0.33	0.86	20.18	1.58	0.74	0	16.24	0	27.54	1.92	0	0.14	0.01	0	0.58	0	0.04	0.03	0.05	0	0.33	0.02	0	0.01	0.32	0	0.03	74.36	41.63	29.45	3.28	32.73
34	CT	1.22	0	0.14	0.39	0	3.07	0.1	0.61	22.75	1.93	0.92	0	19.28	3.14	32.68	2.33	0.23	0.18	0.02	0	0.71	0.06	0.07	0.03	0	0	0.96	0	0	0	0.31	0	0	89.88	47.43	37.85	4.63	42.48
35	CT	1.83	0	14	0.38	0.02	2.95	0.1	0.6	20.92	1.92	0.9	0	18.36	2.98	30.8	2.17	0.22	0.16	0.03	0	0.65	0.04	0.06	0.04	0.05	0	0.36	0.03	0	0	0.31	0.02	0.04	84.26	58.4	35.82	3.89	39.71
36	CT	1.95	0	0.16	0.81	0	4.8	0.16	0.62	22.36	2.14	0.79	0	16.86	2.79	29.21	1.86	0.15	0.13	0	0	0.45	0	0	0	0	0	0.25	0	0	0.01	0.25	0	0	83.8	46.54	34.3	2.96	37.26
37	CT	7.62	0	0.1	0.07	0	1.78	0.05	0.22	18.03	0.3	0.15	0	16.74	3.37	29.59	0	0.45	0	0.03	0.97	0.34	0.06	0.06	0	0	0.01	0	0	0	0	0.07	0	0.08	72.48	37.15	34.29	1.03	35.32
38	CT	6.08	0	0.05	0.09	0.02	1.3	0.25	0.74	16.42	0.25	0.37	0	19.66	3.68	0.09	4.23	0.2	0	0.03	1.5	0.4	0.1	0.03	0	0.11	0.03	0.96	0.02	0	0	0.18	0	0.13	50.89	38.77	5.8	6.27	12.07
39	CT	6.15	0	0.11	0.14	0.02	1.92	0.05	0.13	0	0.19	0.1	0	19.34	4.18	0.49	3.28	0.27	0	0.02	0	1.08	0.06	0.09	0.07	0.05	0.02	0.08	0.06	0	0	0.57	0	0.05	53.06	21.95	4.93	5.49	10.42
40	CT	9.07	0	0.13	0.27	0.03	3.31	0.12	0.76	18.21	0.31	0.12	0	14.8	3.9	28.02	2.71	0.41	0	0.02	1.04	0.82	0.1	0.05	0.03	0.04	0.01	0.38	0.02	0	0	0.28	0	0.05	79.95	37.78	33.4	4.76	38.16
41	CT	10.92	0	0.16	0.54	0.04	5.15	0.19	0.21	20.19	0.21	0.11	0	13.29	3.43	28.56	2.29	0.31	0.11	0	0.67	0.91	0.08	0.05	0.03	0.04	0.25	0	0.02	0	0	0.29	0	0.04	77.18	39.93	33.31	3.93	37.24
42	CT	6.16	0	0.08	0.11	0.02	1.93	0.11	0.48	18.25	0.23	0.31	13.49	0.02	3.15	30.63	4.48	0.4	0	0.03	0	0.34	0.06	0	0	0.02	0.04	0.84	0.05	0	0	0.1	0	0.07	76.72	21.31	47.65	6.28	53.93
43	CT	11.11	0	2.97	0.56	0.08	6.01	0.38	0.35	21.92	0.14	0.14	0	10.97	2.83	28.98	2.42	0.39	0.11	0	0.96	0.94	0.07	0.05	0.03	0.04	0.01	0.38	0.02	0	0	0.47	0	0.03	81.66	43.23	33.3	4.72	38.02
44	CT	3.41	0.38	0.04	0.07	0	1.43	0.05	0.57	16.47	1.5	1.12	0.53	18.79	3.33	28.95	0.61	1.18	3.86	0.2	0.04	0	0.75	0.04	0.06	0.1	0.11	0.75	0.08	0	0.04	0.63	0.06	0.08	81.88	43.66	34.57	3.59	38.16
45	CT	4.71	0.47	0.08	0.07	0	1.65	0.05	0.66	18.75	1.46	1.33	0.58	18.65	3	27.79	0.37	0.72	2.91	0.21	0	0	0.74	0.07	0.04	0.06	0.11	0.51	0.04	0	0.02	0.45	0	0.08	80.97	45.41	32.99	2.47	35.46
46	CT	5.8	0.42	0.07	0.19	0.02	2.44	0.07	0.63	19.65	1.61	1.11	0.57	16.25	2.74	28.93	0.36	0.63	3.53	0.17	0.04	0	0.8	0.02	0.04	0.07	0.13	0.93	0.04	0	0.01	0.71	0.05	0.24	82.51	45.2	34.14	3.13	37.27
47	CT	8.91	0	0.08	0.07	0	1.63	0.07	0.45	19.8	1.51	0.99	0.46	15.89	2.59	31.68	0.37	0.66	2.25	0.13	0	0	0.76	0	0.02	0.04	0.04	0.32	0	0	0	0.32	0	0.05	80.18	41.94	36.35	1.89	38.24
48	CT	8.13	0.26	0.06	0.17	0.02	2.35	0.06	0.77	18.46	1.29	1.27	0.41	21.14	3.75	26.51	0.11	0.35	3.39	0.23	0	0.67	0	0.08	0.03	0.07	0.08	0.73	0.05	0	0.02	0.49	0.03	0.11	82.96	47.99	32.13	2.84	34.97
49	CT	2.48	0	0.04	0.07	0.03	1.38	0.05	0.78	14.49	1.33	1.18	0.67	21.11	2.92	26.15	0.28	0.43	4.55	0.32	0	0	0.9	0.09	0.05	0.17	0.2	1.36	0.13	0	0.06	1.01	0.11	0.37	80.35	44.77	31.43	4.03	35.46
50	CT	2.19	0.3	0.05	0.09	0.03	1.41	0.05	0.49	16.84	1.26	0.94	0.57	16.53	2.36	27.3	0.33	0.56	6.07	0.23	0.04	0	1.06	0.07	0.04	0.17	0.22	1.8	0.1	0.03	0.05	1.27	0.06	0.22	80.74	44	31.86	4.68	36.54
51	CT	14.23	0.34	0.12	0.2	0.04	3.23	0.17	0.97	22.85	2.69	1.92	1.15	12.32	2.65	33.41	0.39	0.62	1.37	0.1	0	0	0.54	0.02	0.04	0.02	0	0.11	0	0	0	0.07	0	0	85.61	43.94	40.07	1.33	41.4
52	CT	2.05	1.81	0.05	0.21	0.04	2.51	0.1	0.75	15.32	1.05	0.99	0.43	18.63	2.74	25.39	0.24	0.37	5.1	0.29	0.04	0	0.75	0.1	0.05	0.14	0.18	1.61	0.11	0	0.04	0.76	0.07	0.23	80.17	46.36	30	3.74	33.74
53	CT	6.75	0.35	0.08	0.21	0.02	2.76	0.06	0.8	18.69	1.24	1.21	0.39	20.74	3.63	24.08	0.15	0.6	2.94	0.19	0.02	0	0.74	0.08	0.03	0.05	0.08	0.7	0.03	0	0.01	0.47	0.02	0.12	80.49	48.61	29.52	2.36	31.88
54	CT	12.23	0	11.42	0.14	0	2.18	0.08	0.37	18.57	1.71	0.9	0.58	11.95	2.69	32.19	0.18	0.22	2.56	0	0	0.23	0.14	0	0	0	0	0	0	0	0	0	0	0	86.11	48.23	37.25	0.63	37.88
55	CT	9.19	0.1	0	0	1.65	0.05	0.29	0	1.09	0.72	0.23	17.96	2.13	29.43	0.14	2.41	0.17	0.07	0	0.22	0	0	0	0	0	0	0	0	0	0	0	0	0	81.25	5.32	48.76	2.58	51.34
56	CT	13.91	0.02	0.2	0.14	0	1.89	0.06	0.5	20.89	1.72	1.4	0.76	13.99	2.12	32.99	0.16	0.17	2.49	0.08	0	0.29	0.15	0.02	0.07	0.02	0.04	0.26	0	0	0	0	0	0	80.44	41.74	37.69	1	38.69
57	CT	8.04	0	0.08	0.14	0.02	1.76	0.05	0.33	22.29	1.37	0.72	0.28	18.83	2.82	29.35	0.19	0.2	2.38	0.09	0	0.13	0	0.04	0.03	0	0	0.04	0	0	0	0	0	0	81.17	46.58	33.87	0.69	34.56
58	CT	7.43	0.02	0.16	0.09	0	1.57	0.05	0.36	19.07	1.49	0.81	0.43	17.73	3.09	31.14	0.22	0.23	3.53	0.1	0.03	0.27	0.1	0	0.09	0.03	0.08	0.59	0.02	0	0.02	0.14	0.02	0.05	81.52	43.57	36.33	1.63	37.96
59	CT	10.61	0	0.08	0.14	0	1.69	0.04	0.32	21.85	1.37	0.73	0.28	18.77	2.86	29.49	0.19	0.2	2.35	0.09	0	0.14	0	0.04	0.03	0	0	0.03	0	0	0	0	0	0	80.72	45.96	34.04	0.69	34.73
60	CT	12.38	0.02	0.17	0.13	0	1.86	0.06	0.51	20.82	1.7	1.4	0.72	13.91	2.15	32.73	0.16	0.17	2.47	0.07	0	0.28	0.17	0.02	0.07	0	0.04	0.35	0	0	0	0	0	0	80.02	41.53	37.4	1.05	38.45
61	CT	10.37	0	0.1	0.1	0	1.48	0.03	0.32	21.12	1.46	0.99	0.39	15.73	3.71	30.25	0.18	0.21	3.85	0.07	0	0.24	0.15	0	0	0	0	0.14	0	0	0	0	0	0	80.51	43.84	35.84	0.84	36.68
62	CT	12.16	0.02	0.18	0.15	0.03	2.48	0.13	0.75	23.29	2.79	1.7	1.07	9.86	4.87	35.99	0.18	0.24	5.08	0.06	0.03	0.36	0.16	0.03	0.11	0.01	0.02	0.36	0	0	0	0.03	0	0	89.98	43.81	44.9	1.27	46.17
63	CT	13.05	0	0.14	0.3	0.02	2.86	0.13	0.44	23.38	2.04	0.83	0.47	11.43	2.99	31.67	0.16	0.19	3.54	0.07	0.04	0.2	0	0	0	0	0	0.17	0	0	0.03	0	0	0	81.09	42.97	37.34	0.79	38.13
64	CT	11.08	0	0.39	0.88	0.07	2.27	0.12	0.36	18.83	1.8	0.7	0.4	12.69	3.42	28.92	0.17	0.2	4.09	0.08	0	0.26	0.2	0	0	0	0	0.3	0	0	0	0	0.02	0	80.09	40.48	34.68	1.01	35.69
65	CT	9.6	0	0.16	0.15	0	2.53	0.1	0.48	20.34	1.84	1.02	0.52	16.04	2.47	32.58	0.19	0.21	1.43	0.11	0	0.64	0.21	0.02	0.03	0	0	0.18	0	0	0	0.15	0	0.04	81.44	42.39	37.51	1.54	39.05
66	CT	6.13	0	0.07	0.08	0.02	1.61	0.1	0.55	18.48	1.87	1.44	0.89	10.34	2.26	30.55	0.14	0.15	1.98	0.05	0	0.42	0	2.74	4.53	2.36	1.5	0.42	0	0	0	0	0	0	82.67	39.1	37.17	6.28	43.45
67	CT	6.16	0	0.15	0.12	0.02	1.82	0.07	0.68	20	1.74	1.17	0	18.58	2.8	29.73	0.42	0	1.97	0.14	0	0.51	0	0.05	0.02	0.02	0	0.19	0	0	0	0.25	0	0	80.87	44.53	34.34	1.58	35.92
68	CT	12.81	0	0.12	0.08	0	1.75	0.06	0.33	19.37	1.59	0.96	0.54	14.38	3.19	34.19	0.18	0.2	2.9	0.06	0	0.27	0.12	0	0.04	0	0	0.28	0	0	0	0	0	0	80.6	40.05	39.57	0.99	40.56
69	CT	10.39	0	0.14	0.12	0	1.77	0.06	0.41	21.12	1.55	1.05	0.51	14.6	3.15	32.94	0.18	0.19	3.62	0.06	0	0.32	0.16	0.03	0.08	0	0	0.37	0	0	0	0	0	0	82.41	43.07	38.21	1.15	39.36
70	CT	10.95	0	0.23	0.18	0.03	2.28	0.13	0.54	21.3	1.86	0.96	0.51	11.91	4.35	30.86	0.21	0.25	4.47	0.06	0	0.27	0.24	0.03	0	0	0	0.26	0	0	0	0	0	0	80.95	42.14	37.71	1.08	38.79
71	CT	12.63	0	0.11	0.16	0	2.08	0.07	0.51	21.29	1.91	1.08	0.58	14.19	4.36	33.12	0.24	0.27	4.41	0.07	0.02	0.41	0.31	0.03	0.03	0.03	0	0.31	0	0.08	0	0.08	0	0	85.75	44.17	40.06	1.52	41.58
72	CT	11.13	0	0.15	0.11	0	2.18	0.07	0.41	23.21	1.63	0.99	0.44	16.31	2.72	29.18	0.13	0.18	2.74	0.08	0	0.19	0.17	0	0	0	0	0.14	0	0	0	0	0	0	81.02	46.27	34.04	0.72	34.76
73	CT	8.69	0	0.17	0.13	0	2.01	0.05	0.32	21.32	1.73	0.72	0.37	15.09	2.73	32.24	0.1	0.24	3.79	0.09	0	0.21	0	0	0.03	0.03	0	0.26	0	0	0	0	0.03	0	81.67	43.58	37.15	0.93	38.08
74	CT	10.83	0.23	0	0.03	4.49	0.18	0.69	0	1.7	1.04	0.47	14.8	2.17	28.19	0.13	1.34	0.19	0.1	0	0.5	0.26	0.03	0.04	0.02	0	0	0	0	0	0	0	0	0	81	9.42	45.35	1.83	47.18
75	CT	9.51	0	0.11	0.09	0	1.85	0.07	0.85	19.32	1.72	1.38	0.54	21.77	4.25	25.86	0.32	0.31	1.54	0.15	0	0.47	0.33	0.04	0	0	0	0.1	0	0	0	0.09	0	0	81.18	47.24	32.44	1.48	33.92
76	CT	9.82	0	0.08	0.11	0	2.06	0.11	0.63	20.53	2.37	1.12	0.69	13.27	2.6	36.52	0.21	0.18	1.41	0.12	0	0.38	0	0.07	0.06	0	0	0.16	0	0	0	0.1	0	0	82.8	39.27	42.29	1.22	43.51
77	CT	6.84	0	0.09	0.17	0.02	2.29	0.11	0.69	19.58	2.12	1.11	0.66	14.91	2.89	30.96	0.26	0.26	2.15	0.09	0	0.72	0.25	0.04	0.07	0	0.05	0.44	0	0	0	0.42	0.04	0.11	80.59	41.33	36.83	2.34	39.17
78	CT	7.48	0	0.14	0.66	0.04	3.91	0.18	0.82	24.11	1.79	1.12	0.51	18.78	3.16	29.26	0.3	0.29	1.99	0.19	0	0.48	0.16	0.05	0.06	0.06	0.03	0.23	0.04	0	0.02	0.19	0.04	0	88.6	51.85	34.97	1.79	36.76
79	CT	7.59	0	0.17	0.14	0	2.43	0.1	0.74	20.41	2	1.23	0.64	17.41	3.26	30.04	0.25	0.17	1.54	0.11	0	0.49	0.37	0.06	0.02	0	0	0.19	0	0	0.02	0.16	0	0	81.97	44.48	36.04	1.43	37.47
80	CT	5.95	0	0.14	0.27	0.02	4.04	0.21	0.66	20.92	2.64	1.17	0.64	13.25	2.27	30.4	0.21	0.21	1.84	0.1	0	0.52	0	0.07	0	0.04	0	0.24	0	0	0	0.18	0.04	0.05	80.16	42.31	36.2	1.62	37.82
81	CT	8.85	0	0.09	0.13	0	1.89	0.07	0.46	23.1	1.77	1.05	0.58	14.3	3.92	33.4	0.22	0.27	4.96	0.08	0	0.33	0.21	0	0.02	0.03	0.05	0.43	0	0	0	0	0	0	87.35	46.21	39.79	1.36	41.15
82	CT	6.46	0	0.18	0.21	0	2.93	0.16	0.68	19.95	2.07	1.1	0.65	13.9	2.22	32.92	0.21	0.17	1.71	0.11	0	0.39	0.02	0.08	0.04	0.03	0	0.22	0	0	0	0.1	0	0	80.07	40.72	38.02	1.31	39.33
83	CT	12.7	0	0.1	0.14	0	2.56	0.12	0.51	20.98	1.9	1.05	0.54	16.61	2.52	33.48	0.23	0.22	1.47	0.13	0	0.64	0.21	0.06	0.04	0	0	0.2	0	0	0	0.17	0	0	83.86	43.67	38.56	1.65	40.21
84	CT	1.3	0.15	0.13	0.47	0.02	3.51	0.17	0.61	24.35	1.86	0.86	0	19.08	0	33.32	2.46	0	0.17	0.02	0	0.69	0.05	0.04	0.05	0.06	0.01	0.37	0.03	0	0.01	0.35	0.07	0.04	88.95	49.49	35.43	4.03	39.46
85	CT	2.85	0.33	0.09	0.22	0	1.99	0.08	0.55	19.25	1.48	0.83	0	17.57	0	28.27	1.82	0	0.13	0	0	0.6	0	0.02	0	0.04	0.01	0.3	0	0	0	0.26	0	0.03	73.87	40.96	29.84	3.07	32.91
86	CT	2.01	0.25	0.1	0.69	0	4.18	0.17	0.51	21.35	1.86	0.75	0	15.46	0	26.45	2.09	0	0.12	0.02	0	0.48	0	0.02	0.04	0.04	0	0.37	0.02	0	0.01	0.35	0.03	0.03	75.39	43.48	28.51	3.4	31.91
87	CT	3.79	0.12	0.13	0.39	0	2.79	0.13	0.56	20.3	1.72	0.8	0	17.66	0	30.59	1.98	0	0.13	0.03	0	0.62	0.03	0.03	0.03	0.04	0	0.35	0	0	0	0.33	0.05	0.04	78.85	42.94	32.49	3.42	35.91
88	CT	1.93	0.31	0.11	0.46	0.01	3.26	0.15	0.4	18.87	1.71	0.64	0	14.83	0	30.74	1.91	0	0.11	0	0	0.41	0.03	0.02	0.04	0.03	0	0.28	0.03	0	0.01	0.16	0.02	0.02	74.56	39.11	32.62	2.83	35.45
89	CT	2.6	0.14	0.14	0.36	0	2.86	0.07	0.53	21.55	1.93	0.87	0	18.57	0	32.03	4.39	0	0.15	0.23	0	0.67	0	0	0	0	0	0.39	0	0	0	0.35	0	0	85.23	45.17	34.03	6.03	40.06
90	CT	3.16	0.46	0.12	0.36	0	2.72	0.12	0.52	20.13	1.68	0.78	0	17.02	0	29.62	2	0	0.12	0	0	0.65	0.04	0.03	0.03	0.05	0	0.36	0	0	0.01	0.35	0.02	0.04	77.23	42.31	31.44	3.48	34.92
91	CT	3.24	0.1	0.12	0.39	0.02	2.83	0.13	0.53	24.86	1.71	0.8	0	18.28	0	33.7	3.24	0	0.19	0.03	0	0.74	0.06	0.04	0.05	0.04	0.01	0.36	0.02	0	0.01	0.32	0.06	0.04	88.68	48.26	35.61	4.81	40.42
92	TT	1.54	0	0.07	0.13	0.03	1.72	0	0.99	18.59	1.47	1.01	0.02	22.11	4.05	26.62	3.06	0.19	0.22	0	0	1.01	0.08	0.05	0.06	0.07	0.01	0.53	0	0	0.02	0.62	0	0.12	82.84	45.03	32.17	5.65	37.82
93	TT	1.89	0	0.1	0.23	0.02	2.57	0.08	0.64	19.96	1.49	0.82	0.02	19.33	2.71	28.55	2.93	0.19	0.14	0.02	0	1.11	0.08	0.04	0.05	0.07	0.02	0.55	0	0	0.01	0.66	0.03	0.07	82.49	43.95	32.9	5.64	38.54
94	TT	1.24	0.02	0.22	1.45	0.03	3.88	0.19	0.59	22.97	1.64	0.72	0.01	16.27	2.7	30.61	3.03	0.19	0.18	0.02	0	0.73	0.06	0.06	0.05	0.05	0.01	0.28	0.03	0	0.01	0.28	0.03	0.03	86.34	46.48	35.19	4.67	39.86
95	TT	3.25	0.52	0.12	0.83	0.02	4.72	0.16	0.57	24.41	1.88	0.72	0	18.79	0	32.46	2.3	0	0.14	0.02	0	0.51	0.04	0.02	0.05	0.04	0	0.31	0.05	0	0.01	0.42	0.02	0.08	89.21	50.99	34.52	3.7	38.22
96	TT	2.83	0.13	0.12	0.4	0.02	2.65	0.15	0.62	20.99	1.63	0.78	0	16.79	0	28.69	3.54	0	0.15	0.16	0	0.61	0.05	0.04	0.04	0.04	0.01	0.33	0.02	0	0.01	0.32	0.07	0.03	78.39	42.77	30.55	5.07	35.62
97	TT	2.1	0	0.13	0.88	0.02	4.59	0.15	0.55	23.3	1.74	0.71	0	18.64	0	31.48	1.98	0	0.15	0.02	0	0.47	0.05	0.03	0.04	0.04	0	0.29	0.02	0	0	0.19	0.04	0.02	85.53	49.08	33.41	3.04	36.45
98	TT	2.17	0.15	0.13	1.32	0.02	4.5	0.13	0.54	21.73	1.73	0.8	0	18.36	0	31.45	2.19	0	0.16	0	0	0.67	0.04	0.04	0.03	0.04	0	0.36	0	0	0.01	0.34	0.05	0.04	84.83	47.79	33.36	3.68	37.04
99	TT	1.85	0.58	0.11	0.33	0	2.52	0.12	0.49	19.11	1.58	0.75	0	16.37	0	28.14	1.84	0	0	0	0	0.55	0.03	0.03	0.03	0.05	0	0.33	0	0	0.01	0.3	0	0.03	73.3	40.33	29.84	3.13	32.97
100	TT	2.26	0.32	0.12	0.36	0.02	2.7	0.12	0.52	20.35	1.69	0.79	0	17.23	0	29.48	2.03	0	0.14	0	0	0.58	0.03	0.03	0.03	0.04	0	0.36	0.02	0	0.01	0.33	0.04	0.04	77.38	42.64	31.33	3.41	34.74

## Sheet: Cholesterol
No	Genotype	Cholesterol
1	CC	2.3
2	CC	1.72
3	CC	6.74
4	CC	35.18
5	CC	26.42
6	CC	33.07
7	CC	12.09
8	CC	6.86
9	CC	12.85
10	CC	7.75
11	CC	2.8
12	CC	22.28
13	CC	28.69
14	CC	29.95
15	CC	6.72
16	CC	11.11
17	CC	9.98
18	CC	9.22
19	CC	6.81
20	CC	8.53
21	CC	7.02
22	CC	5.37
23	CC	8.7
24	CC	3.67
25	CC	6.85
26	CC	7.42
27	CC	10.3
28	CC	5.77
29	CC	2.17
30	CC	5.76
31	CC	6.57
32	CC	5.62
33	CC	3.7
34	CT	3.78
35	CT	1.99
36	CT	2.13
37	CT	1.77
38	CT	6.71
39	CT	4.51
40	CT	3.33
41	CT	7.48
42	CT	5.25
43	CT	9.05
44	CT	9.46
45	CT	6.79
46	CT	9.16
47	CT	6.49
48	CT	5.34
49	CT	4.83
50	CT	7.79
51	CT	7.42
52	CT	9.07
53	CT	9.58
54	CT	8.47
55	CT	5.67
56	CT	5.95
57	CT	9.36
58	CT	5.27
59	CT	8.03
60	CT	5.81
61	CT	6.56
62	CT	5.48
63	CT	6.13
64	CT	8.98
65	CT	7.81
66	CT	6.41
67	CT	6.35
68	CT	5.75
69	CT	5.79
70	CT	7.24
71	CT	6.38
72	CT	7.51
73	CT	6.27
74	CT	8.29
75	CT	3.04
76	CT	4.84
77	CT	5.97
78	CT	5.53
79	CT	7.24
80	CT	4.98
81	CT	5.29
82	CT	5.86
83	CT	5.79
84	CT	9.64
85	CT	7.96
86	CT	8.49
87	CT	9.92
88	CT	6.89
89	CT	6.16
90	CT	3.29
91	CT	2.69
92	TT	7.55
93	TT	7.17
94	TT	7.18
95	TT	9.32
96	TT	7.25
97	TT	7.2
98	TT	7.09
99	TT	9.71
100	TT	11.75

## Sheet: Flavor odor
No	Genotype	4-Methyloctanoic acid (ug/ul)	4-Ethyloctanoic acid (ug/ul)	4-Methylnonanoic acid (ug/ul)	Indole, 3-methyl- (ug/ul)	Phenol, 3-methyl- (ug/ul)	Undecanoic acid (ug/ul)	Phenol, 4-methyl (ug/ul)
1	CC	0.0786	0.0251	0.0187	0.0558	13.7881	-	-
2	CC	0.05	0.1512	1.5043	0.0787	4.778	-	-
3	CC	0.0077	-	0.3071	0.0617	28.1582	-	-
4	CC	0.0203	-	0.0125	0.2562	20.3016	-	-
5	CC	0.0155	-	0.6161	0.7321	6.7726	-	-
6	CC	0.0188	0.027	0.0101	0.0909	3.3664	0.0032	-
7	CC	0.0151	0.0153	0.0064	0.0268	8.5625	-	-
8	CC	0.031	0.4962	0.0061	0.0433	15.665	-	-
9	CC	0.0016	0.1056	-	0.0316	2.69	-	-
10	CC	0.0006	0.5412	0.0137	0.0306	4.1522	-	-
11	CC	0.0504	0.0657	0.134	0.1985	10.8645	-	-
12	CC	0.0923	-	0.1109	0.065	3.9513	-	-
13	CC	0.0234	-	0.0227	0.3929	23.8193	-	-
14	CC	0.1937	0.2135	0.0666	0.0307	1.7543	-	-
15	CC	51.9388	351.599	117.621	-	-	-	2.3943
16	CC	107.613	80.0713	9016.39	-	0.4219	-	0.6073
17	CC	121.116	90.2359	5457.18	-	-	-	-
18	CC	7.6725	132.203	4.982	-	-	-	4.8845
19	CC	8741.96	191.679	142.135	-	-	-	-
20	CC	0.5656	100.633	1.1378	0.5529	3812.73	-	-
21	CC	10.3104	153.512	4.3178	-	0.551	-	2.1526
22	CC	5.3824	160.35	77.5239	-	-	-	-
23	CC	138.208	21.4733	77.8764	-	20.5223	-	-
24	CC	96.246	17.6776	5985.68	-	-	-	-
25	CC	2.4529	1.7567	207.921	-	-	-	0.0064
26	CC	1384.47	188.604	856.794	-	-	-	-
27	CC	9.3905	38.1749	2233.01	-	9.7108	-	5.2621
28	CC	2.7789	4.4771	28.6915	-	250.458	-	0.4938
29	CC	635.126	97.4138	94.1582	-	1.6653	-	0.3663
30	CC	91.8899	1205.48	19.1556	-	-	-	0.1037
31	CC	2571.17	287.332	15136	-	2.5	-	-
32	CC	202.591	394.776	732.468	-	0.1007	-	10.4398
33	CC	5.4933	73.1278	66.6333	-	-	-	9.1357
34	CT	0.0022	0.7486	0.5297	0.1076	19.3015	-	-
35	CT	0.004	0.4414	0.022	0.0634	22.8145	-	-
36	CT	0.0131	0.0769	0.131	0.0098	3.3895	-	-
37	CT	0.0597	0.4319	0.508	0.0548	11.9293	-	-
38	CT	0.2668	-	0.0181	0.273	20.7851	0.0119	-
39	CT	0.0211	0.0381	0.0575	0.0409	11.144	-	-
40	CT	0.0193	0.1161	0.3697	0.0497	9.7717	-	-
41	CT	0.1523	0.0357	0.0639	0.0161	6.6937	-	-
42	CT	0.3693	0.4071	0.127	0.0586	3.3448	-	-
43	CT	0.1607	0.8633	0.0117	0.145	19.0562	-	-
44	CT	0.0228	0.3321	0.2207	0.4147	22.7907	-	-
45	CT	0.0124	0.1485	0.1003	0.1259	21.4913	-	-
46	CT	0.1179	4.0085	5.4547	-	-	-	-
47	CT	2118.46	169.471	14645.6	5.6686	-	-	2.8692
48	CT	593.281	3.5134	1511.42	-	657.768	-	-
49	CT	16.6518	13.4465	5.4281	-	0.0129	-	-
50	CT	72.0488	488.048	6340.28	-	3.7493	-	-
51	CT	38.506	368.193	33.9122	0.371	5.194	-	-
52	CT	8.9633	65.1814	218.401	4.574	2.5688	-	0.277
53	CT	190.542	242.205	49.5286	-	-	-	1.6726
54	CT	2.1214	27.1031	93.3694	0.4132	-	-	-
55	CT	13.8016	190.809	0.9565	3.0496	20.9854	-	0.2809
56	CT	8.8318	60.6032	141.606	-	-	-	16.2199
57	CT	13.1632	138.511	483.502	-	81.9929	-	0.4173
58	CT	43.4658	2150.16	247.168	4.0993	-	-	-
59	CT	54.7789	505.599	151.043	-	-	-	-
60	CT	14.5968	17.9881	1.6091	-	-	-	0.055
61	CT	139.26	70.121	99.5156	-	-	-	0.4613
62	CT	19.1024	33.0435	1.4141	4.5472	-	-	-
63	CT	4.044	10.2654	193.3	-	14.6423	-	5.034
64	CT	29.3741	2163.21	129.479	-	-	-	0.0229
65	CT	130.672	-	-	5.4906	80.2453	-	-
66	CT	5.1023	66.4666	16.6398	-	13.9955	-	0.6985
67	CT	1.5357	95.6967	67.9857	-	-	-	-
68	CT	25.5285	366.946	24.03	-	-	-	2.1792
69	CT	4.9991	224.555	2.2308	-	-	-	-
70	CT	63.467	3.4115	3.2444	3.3102	7.8321	-	35.8329
71	CT	1.1662	84.6316	16.2376	2.6971	-	-	3.9552
72	CT	194.719	17.6251	4.6569	-	2.5428	-	0.1441
73	CT	6.3528	39.1662	119.486	6.9793	6.2205	-	3.5666
74	CT	2.7177	0.1705	12.0919	-	0.2951	-	-
75	CT	6.4595	15.3348	462.842	-	6.2189	-	-
76	CT	1.615	248.754	50.1462	-	1.1379	-	-
77	CT	8.5849	13.8771	41.3448	0.2889	3.943	-	2.4791
78	CT	213.459	4.4041	31.1675	-	23.4101	-	0.2687
79	CT	1.4046	14.4786	2244.85	25.4739	-	-	8.7149
80	CT	14.2006	3.7262	39.585	-	3.9438	-	0.0505
81	CT	0.1496	0.0089	0.9322	0.0264	-	-	0.0122
82	CT	36.2922	60.309	32.5355	0.9369	0.894	-	0.0649
83	CT	17.1195	4.3809	962.108	2.0803	174.826	-	0.289
84	CT	13.6573	8.86	229.14	-	-	-	1.4089
85	CT	17.0511	16.1384	132.67	-	1.4823	-	9.5012
86	CT	27.601	341.513	3383.78	19.2042	-	-	0.8882
87	CT	11.1095	115.164	2.6053	-	1.2611	-	0.4107
88	CT	8.0488	1.9788	0.8114	0.0005	0.0262	-	0.2629
89	CT	4.9037	31.1724	156.528	-	2.8922	-	2.8594
90	CT	0.5743	0.6486	2.0103	-	0.0143	-	0.0032
91	CT	2.1521	2.1032	81.0563	8.7675	3.2024	-	-
92	TT	71.4336	46.8125	321.031	-	-	-	1.7358
93	TT	9.1141	214.501	38.0498	-	6.3835	-	4.9637
94	TT	16.5241	60.2153	117.719	19.0063	-	-	-
95	TT	454.766	38.2665	5936.33	29.5765	-	-	-
96	TT	5.0907	175.342	252.02	-	2.6243	-	-
97	TT	10.2093	4.2657	1468.7	-	-	-	-
98	TT	146.863	309.508	10768.1	2.1439	-	-	5.5612
99	TT	53.7503	-	90.687	-	-	-	-
100	TT	245.56	110.278	5.623	-	-	-	0.6608

## Sheet: Mineral
No	Genotype	Fe	Zn	P	Se
1	CC	20.44	14.53	2246.11	8.32
2	CC	15.18	35.96	4139.44	4.65
3	CC	15.27	29.17	4137.86	8.21
4	CC	13.2	34.73	4119.42	6.41
5	CC	10.12	17.05	3170.19	7.62
6	CC	9.54	18.2	3641.84	5.17
7	CC	14.21	18.96	3323.4	7.78
8	CC	12.59	13.8	3073.11	7.97
9	CC	18.23	19.6	2419.45	5.85
10	CC	12.37	16.07	2598.4	7.3
11	CC	13.59	15.5	3244.39	7.98
12	CC	13.96	16.84	2922.83	5.55
13	CC	13.35	17.52	3246.62	5.47
14	CC	16.17	17.43	2870.55	5.79
15	CC	16.06	29.2	3502.42	0.69
16	CC	25.39	44	3676.59	0.86
17	CC	26.38	28.8	3046.32	0.71
18	CC	29.15	66.8	3159.85	1.03
19	CC	14.59	29.8	3337.87	0.61
20	CC	31.73	21.7	2917.15	0.78
21	CC	11.25	19.6	2729.9	0.72
22	CC	36.25	37.7	3792	0.85
23	CC	13.77	23.6	3920.62	0.68
24	CC	18.75	27.62	2125.45	7.92
25	CC	14.87	19.91	1991.69	9.04
26	CC	14.05	25.34	1668.97	6.85
27	CC	17.52	21.39	2029.35	9.05
28	CC	13.81	26.82	2158.93	8.3
29	CC	13.86	22.43	1722.73	6.09
30	CC	26.7	27.12	2285.88	5.04
31	CC	25.21	63.64	2256.19	8.27
32	CC	17.22	28.24	2249.61	5.84
33	CC	14.61	19.93	2127.02	7.34
34	CT	20.59	21.13	1282.29	9.32
35	CT	17.57	22.19	1828.57	6.8
36	CT	22.16	29.23	2354.81	6.85
37	CT	12.72	16.15	1107.81	8.97
38	CT	22.57	26.04	3991.73	4.59
39	CT	12.62	40.28	3790.28	3.93
40	CT	15.73	27.99	3999.14	9.21
41	CT	18.31	38.37	3696.63	7.99
42	CT	13.19	13.85	4004.84	7.83
43	CT	9.96	16.78	3345.89	9.97
44	CT	13.99	15.29	3140.45	6.73
45	CT	12.93	16.72	2982.1	9.38
46	CT	9.74	13.85	2913.24	7.83
47	CT	17.07	15.42	2876.56	8.08
48	CT	36.32	27.1	3060.52	0.84
49	CT	27.31	46.9	2564.94	0.66
50	CT	24.65	33.7	3332.06	0.61
51	CT	19.42	31.4	3214.39	0.8
52	CT	15.28	24.14	2129.33	8.35
53	CT	17.25	25.19	1839.21	9
54	CT	16.11	21.85	2060.75	6.19
55	CT	16.48	30.54	2212.71	7.61
56	CT	13.38	26.24	1824.37	7.03
57	CT	16.5	27.75	1953.42	4.68
58	CT	17.28	32.66	2127.51	8.54
59	CT	24.07	20.84	1633.85	6.17
60	CT	22.78	20.53	2012.63	9.54
61	CT	19.49	26.16	2008.06	6.21
62	CT	18.8	26.66	2265.21	6.02
63	CT	18.62	22.77	2302.51	5.71
64	CT	18.84	32.3	4259.61	4.62
65	CT	12.38	7.08	4020.57	8.59
66	CT	15.69	25.6	4214.12	11.25
67	CT	11.29	16.99	2389.41	9.3
68	CT	13.29	14.6	2567.4	7
69	CT	16.55	26.7	3197.01	0.78
70	CT	31.02	27.5	3100.96	0.84
71	CT	12.81	24.6	3266.54	0.99
72	CT	25.63	35.6	4004.82	0.54
73	CT	28.55	53.2	3094.13	0.87
74	CT	13.44	28	2899.3	0.62
75	CT	17.41	26.2	3061.92	0.8
76	CT	18.63	25.7	1923.95	7.94
77	CT	14.83	29.52	1901.5	9.11
78	CT	20.56	21.12	1981.76	8.58
79	CT	17.97	26.82	2105.56	8.43
80	CT	14.96	26.94	1779.88	10.25
81	CT	45.12	22.4	2205.34	8.79
82	CT	14.85	28.14	1994.55	9.92
83	CT	13.46	24.42	2170.86	7.07
84	CT	16.44	21.48	1812.75	9
85	CT	16.34	33.25	2211.62	5.7
86	CT	30.27	26.8	2070.75	9
87	CT	20.77	38.33	1476.3	9.27
88	CT	61.27	21.67	2017.83	6.42
89	CT	22.64	38.62	4084.55	8.04
90	CT	17.03	16.34	3478.66	8.63
91	CT	17.41	29.73	1823.47	8.29
92	TT	12.19	14.85	2000.09	6.99
93	TT	21.47	29.75	1845.05	7.99
94	TT	37.24	22.03	960.13	7.58
95	TT	25.39	17.64	1368.97	9.43
96	TT	18.37	30.73	4402.36	9.52
97	TT	12.02	41.86	4185.13	6.96
98	TT	10.8	25.01	3483.63	5.33
99	TT	11.19	37.95	4287.41	5.59
100	TT	19.51	19.48	2689.95	6.92
