# Supplementary material for: A comprehensive study of CYP2E1 and its role in carcass characteristics and chemical lamb meat quality in different Indonesian sheep breeds
Source: PLoS One. 2024 Sep 9;19(9):e0310336. doi: 10.1371/journal.pone.0310336 (PMC11383218; doi:10.1371/journal.pone.0310336)
Supplement: S3 Table — (XLSX) [file pone.0310336.s003.xlsx]

## Sheet: Sheet1
Well	Sample name	CT sampel Gene	CT sampel HKG
A3	813-cy1	22.12	24.33
B3	813-cy2	22.12	24.33
C3	808-cy1	28.66	30.03
D3	808-cy2	27.52	30.14
E3	826-cy1	28.55	33.52
F3	826-cy2	28.27	33.93
B4	922-cy1	19.11	24.52
C4	922-cy2	19.9	25.18
H1	928-cy1	23.93	29.12
H2	928-cy2	24.88	22.56
H3	950-cy1	20.39	22.74
H4	950-cy2	20.03	26.7
A5	951-cy1	21.09	25.37
B5	951-cy2	20.95	27.45
F4	824-cy1	26.98	34.46
E4	824-cy2	26.74	32.3
C2	826-cy1	22.46	28.53
D2	826-cy2	22.99	26.21
