# Supplementary material for: A comprehensive study of CYP2E1 and its role in carcass characteristics and chemical lamb meat quality in different Indonesian sheep breeds
Source: PLoS One. 2024 Sep 9;19(9):e0310336. doi: 10.1371/journal.pone.0310336 (PMC11383218; doi:10.1371/journal.pone.0310336)
Supplement: S4 Table — (XLSX) [file pone.0310336.s004.xlsx]

## Sheet: Sheet1
No	Group	Mean
		Area	Perimeter
1	Low	64.0967	128.457
2		32.7861	68.4457
3		41.5289	84.234
Mean		46.1372	93.7121
1	High	68.7625	137.752
2		43.8867	91.5124
3		98.0523	197.253
Mean		70.2339	142.172
